# Supplementary material for: Brightness illusions drive a neuronal response in the primary visual cortex under top-down modulation
Source: Nat Commun. 2024 Apr 23;15:3141. doi: 10.1038/s41467-024-46885-6 (PMC11039481; doi:10.1038/s41467-024-46885-6)
Supplement: Supplementary file 8 — Source Data [file 41467_2024_46885_MOESM8_ESM.xlsx]

## Sheet: Fig2a
spike time	trial	cond			NCS psth	LDG psth	DBC psth
0.1017	1	1			0.222784	0	0
0.111733	1	1			0.37463	0	0.181947
0.172467	1	1			0.597535	0	0.32431
0.285033	1	1			0.894191	0	0.542354
0.3215	1	1			1.24153	0	0.841518
0.386067	1	1			1.58251	0	1.1987
0.536	1	1			1.83516	0	1.55343
0.562967	1	1			1.92283	0	1.81892
0.571833	1	1			1.81892	0	1.92283
0.5829	1	1			1.53968	0	1.81892
0.617133	1	1			1.16626	0	1.53968
0.637667	1	1			0.790501	0	1.16626
0.683833	1	1			0.479463	0	0.790501
0.708267	1	1			0.260227	0	0.479463
0.718567	1	1			0.126385	0	0.260227
0.7269	1	1			0	0	0.126385
0.7329	1	1			0.126385	0	0
0.7407	1	1			0.260227	0	0
0.977533	1	1			0.479463	0	0
0.9911	1	1			0.790501	0	0
1.023	1	1			1.16626	0	0.126385
1.039	1	1			1.53968	0	0.260227
1.0713	1	1			1.81892	0	0.479463
0.0808667	2	1			2.04922	0	0.790501
0.110133	2	1			2.07915	0	1.16626
0.1215	2	1			2.01915	0.126385	1.53968
0.126833	2	1			1.95676	0.260227	1.81892
0.132033	2	1			1.95676	0.479463	1.92283
0.137133	2	1			2.01915	0.790501	1.81892
0.148367	2	1			2.07915	1.16626	1.53968
0.158	2	1			2.04922	1.53968	1.29264
0.168367	2	1			1.81892	1.81892	1.05073
0.1802	2	1			1.53968	1.92283	0.958926
0.204267	2	1			1.16626	1.81892	1.05073
0.210933	2	1			0.790501	1.53968	1.29264
0.221033	2	1			0.479463	1.16626	1.66607
0.234867	2	1			0.260227	0.790501	2.07915
0.248533	2	1			0.126385	0.479463	2.4023
0.285033	2	1			0	0.260227	2.60942
0.555	2	1			0	0.126385	2.70594
0.579567	2	1			0	0	2.70594
0.5879	2	1			0	0	2.60942
0.5963	2	1			0	0	2.4023
0.608767	2	1			0	0	2.07915
0.618333	2	1			0	0	1.66607
0.624667	2	1			0	0	1.16626
0.633133	2	1			0	0	0.916886
0.643567	2	1			0	0	0.73969
0.655867	2	1			0	0	0.73969
0.668033	2	1			0	0	0.916886
0.682533	2	1			0	0	1.16626
0.6957	2	1			0	0	1.53968
0.708	2	1			0	0	1.81892
1.047	2	1			0	0	1.92283
1.05773	2	1			0	0	1.81892
1.279	2	1			0	0	1.53968
0.0945333	3	1			0	0	1.16626
0.104733	3	1			0	0	0.790501
0.115367	3	1			0	0	0.479463
0.134967	3	1			0	0	0.260227
0.141	3	1			0	0	0.126385
0.1498	3	1			0	0	0
0.1559	3	1			0	0	0
0.1677	3	1			0	0.126385	0
0.181	3	1			0	0.260227	0
0.190967	3	1			0	0.479463	0.126385
0.198067	3	1			0	0.790501	0.260227
0.206333	3	1			0	1.16626	0.479463
0.212733	3	1			0	1.53968	0.916886
0.2177	3	1			0	1.81892	1.42648
0.229367	3	1			0	1.92283	2.01915
0.246033	3	1			0	1.81892	2.60942
0.351633	3	1			0	1.53968	3.08909
0.520333	3	1			0	1.29264	3.35861
0.546033	3	1			0.126385	1.05073	3.35861
0.558233	3	1			0.260227	0.958926	3.08909
0.571233	3	1			0.479463	1.05073	2.60942
0.600933	3	1			0.790501	1.29264	2.01915
0.618867	3	1			1.16626	1.53968	1.42648
0.6302	3	1			1.53968	1.81892	0.916886
0.678433	3	1			1.81892	1.92283	0.479463
0.691267	3	1			1.92283	1.81892	0.260227
0.6987	3	1			1.81892	1.53968	0.126385
0.705467	3	1			1.53968	1.16626	0
0.714133	3	1			1.16626	0.790501	0.126385
0.730567	3	1			0.790501	0.479463	0.260227
0.7372	3	1			0.479463	0.260227	0.479463
0.749167	3	1			0.260227	0.126385	0.790501
0.757767	3	1			0.126385	0	1.16626
0.768567	3	1			0	0	1.53968
0.8309	3	1			0	0	1.81892
0.941433	3	1			0	0	1.92283
1.03507	3	1			0	0	1.81892
1.06003	3	1			0	0	1.53968
0.0522	4	1			0	0	1.16626
0.105833	4	1			0	0	0.790501
0.131933	4	1			0	0	0.479463
0.1525	4	1			0	0	0.260227
0.170167	4	1			0	0	0.126385
0.176867	4	1			0.126385	0	0
0.182033	4	1			0.260227	0	0
0.1891	4	1			0.479463	0	0
0.1953	4	1			0.790501	0	0
0.200533	4	1			1.16626	0	0
0.205233	4	1			1.53968	0	0
0.2119	4	1			1.81892	0	0
0.221333	4	1			1.92283	0	0
0.226867	4	1			1.81892	0.126385	0
0.232367	4	1			1.53968	0.260227	0
0.271833	4	1			1.16626	0.605848	0
0.2796	4	1			0.790501	1.05073	0
0.288267	4	1			0.479463	1.64572	0
0.301267	4	1			0.260227	2.33019	0
0.312067	4	1			0.126385	2.98518	0
0.405867	4	1			0	3.46252	0
0.604733	4	1			0	3.63785	0
0.695767	4	1			0	3.46252	0
0.7135	4	1			0	2.98518	0
0.7226	4	1			0	2.33019	0
0.727133	4	1			0	1.64572	0.126385
0.7485	4	1			0	1.05073	0.260227
0.7596	4	1			0	0.605848	0.605848
0.785167	4	1			0	0.260227	1.05073
0.7912	4	1			0	0.126385	1.64572
0.800267	4	1			0	0	2.33019
0.820867	4	1			0	0	2.98518
1.05647	4	1			0	0	3.46252
0.1132	5	1			0	0	3.63785
0.129367	5	1			0	0	3.46252
0.135333	5	1			0	0	2.98518
0.151533	5	1			0	0	2.33019
0.165167	5	1			0	0	1.64572
0.1732	5	1			0	0	1.05073
0.185367	5	1			0	0	0.605848
0.200533	5	1			0	0	0.260227
0.207867	5	1			0	0	0.126385
0.228367	5	1			0	0	0
0.236067	5	1			0	0	0
0.2432	5	1			0	0	0
0.250467	5	1			0	0	0
0.258067	5	1			0	0	0
0.284267	5	1			0	0	0
0.568033	5	1			0	0	0
0.605933	5	1			0	0	0
0.623633	5	1			0	0	0
0.661033	5	1			0	0	0
0.6773	5	1			0	0	0
0.684033	5	1			0	0	0
0.6914	5	1			0	0	0
0.7018	5	1			0	0	0
0.708833	5	1			0	0	0
0.7297	5	1			0	0	0
0.740167	5	1			0	0	0
0.754433	5	1			0	0	0
0.766967	5	1			0	0	0
1.04167	5	1			0	0	0
1.05577	5	1			0	0	0
0.1062	6	1			0	0	0
0.155233	6	1			0	0	0
0.196833	6	1			0	0	0
0.2035	6	1			0	0	0
0.2151	6	1			0	0	0
0.227833	6	1			0	0	0
0.236567	6	1			0	0	0
0.248	6	1			0	0	0
0.265333	6	1			0	0	0
0.296867	6	1			0	0	0
0.310033	6	1			0	0	0
0.3351	6	1			0	0	0
0.558167	6	1			0	0	0
0.624867	6	1			0	0	0
0.677733	6	1			0	0	0.126385
0.713833	6	1			0	0	0.260227
0.735267	6	1			0	0	0.479463
0.749767	6	1			0	0	0.790501
0.855267	6	1			0	0	1.16626
0.8747	6	1			0	0	1.53968
0.876133	6	1			0	0	1.81892
0.9556	6	1			0	0	1.92283
1.04767	6	1			0	0	1.81892
0.1072	7	1			0	0	1.53968
0.119233	7	1			0	0	1.16626
0.164167	7	1			0	0	0.790501
0.182767	7	1			0	0	0.479463
0.189	7	1			0	0	0.260227
0.2256	7	1			0	0	0.126385
0.236767	7	1			0	0	0
0.244333	7	1			0	0	0
0.249833	7	1			0	0	0
0.255867	7	1			0	0	0
0.262167	7	1			0	0	0.126385
0.2885	7	1			0	0	0.260227
0.293033	7	1			0	0	0.479463
0.3187	7	1			0	0	0.790501
0.5277	7	1			0	0	1.16626
0.5476	7	1			0	0	1.53968
0.649633	7	1			0	0	1.81892
0.691267	7	1			0	0	1.92283
0.7145	7	1			0	0	1.81892
0.738833	7	1			0.126385	0	1.53968
0.754033	7	1			0.260227	0	1.16626
0.7905	7	1			0.479463	0	0.790501
1.05533	7	1			0.790501	0	0.479463
0.00263333	8	1			1.29264	0	0.260227
0.0472333	8	1			1.79991	0	0.126385
0.1028	8	1			2.29839	0	0
0.1141	8	1			2.71333	0	0
0.1291	8	1			2.98518	0	0
0.142033	8	1			3.07937	0	0
0.189967	8	1			2.98518	0	0.126385
0.203167	8	1			2.71333	0	0.260227
0.211	8	1			2.29839	0	0.479463
0.220767	8	1			1.79991	0	0.790501
0.2364	8	1			1.29264	0	1.16626
0.243733	8	1			0.790501	0	1.53968
0.253133	8	1			0.479463	0	1.81892
0.262533	8	1			0.260227	0	1.92283
0.2728	8	1			0.126385	0	1.81892
0.3447	8	1			0	0	1.53968
0.345133	8	1			0	0	1.16626
0.5685	8	1			0	0	0.916886
0.601233	8	1			0	0	0.73969
0.659467	8	1			0	0	0.73969
0.6738	8	1			0	0	0.916886
0.684233	8	1			0	0	1.16626
0.6971	8	1			0	0	1.53968
0.7216	8	1			0.126385	0.126385	1.94531
0.751233	8	1			0.260227	0.260227	2.18306
0.7588	8	1			0.479463	0.479463	2.42477
0.7753	8	1			0.790501	0.790501	2.59041
0.7825	8	1			1.16626	1.16626	2.93836
0.804667	8	1			1.53968	1.53968	3.38091
0.8525	8	1			1.81892	1.81892	3.94411
0.942467	8	1			1.92283	1.92283	4.51325
0.0939333	9	1			1.81892	1.81892	4.93049
0.1171	9	1			1.53968	1.53968	5.0022
0.128167	9	1			1.16626	1.16626	4.8041
0.182567	9	1			0.790501	0.790501	4.25302
0.1879	9	1			0.479463	0.479463	3.46464
0.198333	9	1			0.260227	0.260227	2.59041
0.2069	9	1			0.126385	0.126385	1.77211
0.212867	9	1			0	0	1.05073
0.223733	9	1			0	0	0.605848
0.2345	9	1			0	0	0.260227
0.251933	9	1			0	0	0.126385
0.267267	9	1			0	0	0
0.306433	9	1			0	0	0
0.5734	9	1			0	0	0
0.607633	9	1			0	0	0
0.6282	9	1			0	0	0
0.683867	9	1			0	0	0
0.691	9	1			0	0	0
0.6973	9	1			0	0	0
0.716367	9	1			0	0	0
0.727	9	1			0	0	0
0.7361	9	1			0	0	0
0.7489	9	1			0	0	0
0.824033	9	1			0	0	0
1.0488	9	1			0	0	0
1.0606	9	1			0	0	0
0.0498667	10	1			0	0	0
0.115033	10	1			0	0	0
0.177	10	1			0	0	0
0.1981	10	1			0	0	0
0.203733	10	1			0	0	0
0.210967	10	1			0	0	0
0.2158	10	1			0	0	0
0.221733	10	1			0	0	0
0.230567	10	1			0	0	0
0.240533	10	1			0	0	0
0.2531	10	1			0	0	0
0.274	10	1			0	0	0
0.291533	10	1			0	0	0
0.317	10	1			0	0	0
0.321467	10	1			0	0	0
0.331	10	1			0	0	0
0.4795	10	1			0	0	0.126385
0.495167	10	1			0	0	0.386612
0.627467	10	1			0	0	0.73969
0.637833	10	1			0	0	1.26996
0.6639	10	1			0	0	1.95676
0.686767	10	1			0	0	2.70594
0.697133	10	1			0	0	3.35861
0.714733	10	1			0	0	3.74176
0.724967	10	1			0	0	3.74176
0.733633	10	1			0	0	3.35861
0.772367	10	1			0	0	2.70594
0.7826	10	1			0	0	1.95676
0.791667	10	1			0.126385	0	1.26996
0.8006	10	1			0.260227	0	0.866075
0.837567	10	1			0.479463	0	0.646839
0.855667	10	1			0.790501	0	0.605848
-0.276167	11	1			1.16626	0	0.790501
0.0423	11	1			1.53968	0	1.16626
0.0554333	11	1			1.81892	0	1.53968
0.134367	11	1			2.04922	0	1.81892
0.146933	11	1			2.07915	0	1.92283
0.197	11	1			2.01915	0	1.81892
0.2143	11	1			1.95676	0	1.53968
0.228933	11	1			1.95676	0	1.16626
0.235333	11	1			2.01915	0	0.790501
0.243367	11	1			2.07915	0	0.479463
0.2602	11	1			2.04922	0	0.260227
0.268367	11	1			1.81892	0	0.126385
0.275867	11	1			1.53968	0	0
0.288667	11	1			1.16626	0	0
0.320133	11	1			0.790501	0.126385	0
0.3266	11	1			0.479463	0.260227	0
0.337933	11	1			0.260227	0.479463	0
0.4702	11	1			0.126385	0.790501	0
0.5538	11	1			0	1.16626	0
0.672733	11	1			0	1.53968	0.126385
0.690667	11	1			0	1.81892	0.260227
0.706867	11	1			0	1.92283	0.479463
0.7465	11	1			0	1.81892	0.790501
0.764233	11	1			0	1.66607	1.16626
0.779967	11	1			0	1.93202	1.53968
0.838033	11	1			0	2.43726	1.81892
0.8638	11	1			0	3.70081	1.92283
0.885967	11	1			0	5.84117	1.81892
0.0793	12	1			0	8.72737	1.53968
0.0999667	12	1			0	12.3232	1.29264
0.1085	12	1			0	16.0383	1.05073
0.115133	12	1			0	19.4829	0.958926
0.1244	12	1			0.126385	21.9931	1.05073
0.139267	12	1			0.260227	23.6681	1.29264
0.1783	12	1			0.479463	24.5636	1.53968
0.183467	12	1			0.916886	25.0219	1.81892
0.188967	12	1			1.42648	25.1792	1.92283
0.193633	12	1			2.01915	25.5125	1.81892
0.208267	12	1			2.60942	26.2279	1.53968
0.215433	12	1			3.21548	27.0549	1.16626
0.2209	12	1			3.61883	28.3298	0.790501
0.236867	12	1			3.83807	29.3887	0.479463
0.2438	12	1			4.00598	29.6313	0.260227
0.262433	12	1			4.28868	29.1303	0.126385
0.2741	12	1			4.81152	27.7972	0
0.576833	12	1			5.64167	26.2458	0.126385
0.599567	12	1			6.80613	24.7013	0.260227
0.613433	12	1			8.6102	23.6431	0.479463
0.631733	12	1			10.7283	22.6409	0.790501
0.6461	12	1			12.7976	22.0178	1.16626
0.677667	12	1			14.61	21.097	1.53968
0.6866	12	1			15.8711	20.0489	1.81892
0.692467	12	1			16.3313	18.6401	1.92283
0.7141	12	1			16.061	16.9605	1.94531
0.723567	12	1			14.9466	15.5797	1.79991
0.734033	12	1			13.4915	13.9416	1.64572
0.7624	12	1			11.8303	12.3091	1.581
1.0477	12	1			10.1199	11.0377	1.64572
1.06137	12	1			8.67933	10.0272	1.79991
0.0971333	13	1			7.92341	9.24413	1.94531
0.103633	13	1			7.57563	8.69434	1.92283
0.1104	13	1			7.56634	8.25016	1.81892
0.199867	13	1			7.59467	7.66393	1.53968
0.218233	13	1			7.88737	7.14374	1.16626
0.2324	13	1			8.09455	6.49481	0.790501
0.240033	13	1			8.09321	6.20028	0.479463
0.2486	13	1			8.39857	6.19334	0.260227
0.2591	13	1			8.52082	6.60904	0.126385
0.265933	13	1			8.61606	7.17411	0
0.291567	13	1			8.83238	7.97023	0
0.379367	13	1			8.94791	9.155	0
0.5292	13	1			9.18936	10.2596	0
0.5799	13	1			9.45639	11.2342	0.126385
0.623467	13	1			9.71018	11.8691	0.260227
0.667167	13	1			9.78711	12.2536	0.479463
0.6788	13	1			10.2312	12.138	0.790501
0.6975	13	1			10.8783	11.3896	1.16626
0.711367	13	1			11.674	10.3403	1.53968
0.717933	13	1			12.3879	9.42105	1.81892
0.7262	13	1			12.7681	8.95713	1.92283
0.7439	13	1			12.8514	8.97178	1.81892
0.769933	13	1			12.7722	9.55384	1.53968
0.8073	13	1			13.095	10.6119	1.16626
0.891833	13	1			14.1997	12.1158	0.790501
1.0609	13	1			16.2553	13.1684	0.479463
0.0979667	14	1			19.0996	13.6615	0.260227
0.1206	14	1			21.8968	13.2857	0.126385
0.132833	14	1			24.6131	11.9818	0
0.141467	14	1			26.4898	10.0441	0
0.169933	14	1			27.7679	7.81558	0
0.185667	14	1			28.4464	5.73272	0
0.188033	14	1			28.855	4.03799	0
0.192233	14	1			29.268	2.69952	0
0.204233	14	1			29.9872	1.6718	0
0.222833	14	1			31.0827	1.05073	0
0.4963	14	1			32.373	1.08531	0
0.555267	14	1			33.382	1.31095	0
0.577367	14	1			34.1968	1.77211	0
0.589	14	1			35.2129	2.45657	0
0.608467	14	1			36.469	3.24541	0
1.04393	14	1			38.3371	3.94198	0
1.05133	14	1			40.6453	4.42835	0
-0.00406667	15	1			42.1874	4.62878	0
0.0809333	15	1			43.2883	4.52486	0
0.0871	15	1			43.4612	4.14911	0
0.0962667	15	1			43.3885	3.56855	0
0.114867	15	1			44.3217	2.86965	0
0.124767	15	1			46.9072	2.14553	0
0.137133	15	1			50.9959	1.42648	0
0.189	15	1			55.8186	0.916886	0
0.1984	15	1			59.885	0.479463	0.126385
0.2095	15	1			63.5299	0.260227	0.260227
0.2183	15	1			65.3286	0.126385	0.479463
0.234467	15	1			65.4667	0	0.790501
0.507133	15	1			65.7367	0	1.16626
0.557133	15	1			65.3948	0.126385	1.53968
0.594867	15	1			65.6521	0.260227	1.81892
0.722233	15	1			65.7995	0.479463	1.92283
1.02397	15	1			65.9741	0.790501	1.81892
1.1374	15	1			65.7455	1.16626	1.53968
0.111	16	1			64.8361	1.53968	1.16626
0.1516	16	1			63.2082	1.81892	0.790501
0.186167	16	1			60.7091	1.92283	0.479463
0.194733	16	1			58.2279	1.81892	0.260227
0.206167	16	1			56.0944	1.53968	0.126385
0.215067	16	1			54.9181	1.16626	0
0.223933	16	1			53.7613	0.790501	0
0.2304	16	1			53.6902	0.479463	0
0.243567	16	1			53.3304	0.260227	0
0.252267	16	1			52.0432	0.126385	0
0.260467	16	1			50.4596	0	0
0.287933	16	1			47.5391	0	0
0.3075	16	1			44.68	0.126385	0
0.339333	16	1			41.9858	0.260227	0
0.370933	16	1			39.7919	0.479463	0
0.584067	16	1			38.284	0.916886	0
0.6011	16	1			37.348	1.42648	0
0.615967	16	1			37.2499	2.01915	0
0.638233	16	1			37.4844	2.60942	0
0.6713	16	1			38.3876	3.21548	0
0.6792	16	1			39.7743	3.74522	0
0.706033	16	1			41.1754	4.0983	0
0.714	16	1			41.959	4.35905	0
0.7234	16	1			42.2308	4.56618	0
0.732	16	1			41.5797	4.72509	0
0.7571	16	1			40.1659	4.78509	0
0.7816	16	1			38.3563	4.65864	0
1.01743	16	1			35.6886	4.22122	0
1.05067	16	1			32.3246	3.61883	0
1.06727	16	1			29.322	2.83233	0
0.138033	17	1			26.6565	2.08314	0
0.1763	17	1			24.6881	1.53019	0
0.184633	17	1			24.2449	1.21915	0
0.192067	17	1			24.5987	1.17711	0
0.205167	17	1			25.4925	1.29264	0
0.212767	17	1			26.5368	1.66607	0
0.2203	17	1			28.0058	2.07915	0
0.243433	17	1			29.0271	2.4023	0
0.26	17	1			29.7535	2.60942	0
0.269867	17	1			30.1223	2.70594	0
0.303367	17	1			30.1854	2.70594	0
0.355733	17	1			29.7371	2.60942	0
0.684767	17	1			29.008	2.4023	0
0.6903	17	1			27.718	2.07915	0
0.699233	17	1			25.8077	1.66607	0
0.7146	17	1			23.661	1.16626	0
0.752633	17	1			21.4125	0.790501	0
0.771667	17	1			19.2937	0.479463	0.126385
0.794133	17	1			18.5808	0.260227	0.260227
0.0415333	18	1			18.5435	0.126385	0.479463
0.100033	18	1			19.3846	0	0.790501
0.169867	18	1			20.5888	0	1.16626
0.187767	18	1			22.4888	0	1.53968
0.196767	18	1			24.5858	0	1.81892
0.205333	18	1			26.5182	0	1.92283
0.23	18	1			28.1121	0	1.81892
0.266867	18	1			29.6389	0	1.53968
0.2894	18	1			31.2096	0.126385	1.16626
0.3397	18	1			32.4298	0.260227	0.790501
0.533933	18	1			33.962	0.479463	0.479463
0.5822	18	1			35.2379	0.790501	0.260227
0.680767	18	1			36.8781	1.16626	0.25277
0.690333	18	1			38.6678	1.53968	0.260227
0.718533	18	1			41.5179	1.94531	0.479463
0.7312	18	1			44.5272	2.18306	0.790501
0.751233	18	1			47.8002	2.29839	1.16626
0.788733	18	1			52.0806	2.33019	1.53968
0.806933	18	1			56.4133	2.33251	1.81892
0.843267	18	1			61.5102	2.33019	1.92283
1.04427	18	1			66.8071	2.29839	1.81892
0.0794333	19	1			71.7863	2.18306	1.53968
0.0953	19	1			74.9561	1.94531	1.16626
0.1119	19	1			76.2929	1.53968	0.790501
0.138033	19	1			76.1618	1.16626	0.479463
0.1513	19	1			74.4561	0.790501	0.260227
0.185733	19	1			72.2854	0.479463	0.126385
0.198733	19	1			70.5792	0.260227	0
0.206433	19	1			69.7042	0.25277	0
0.2114	19	1			68.6958	0.260227	0
0.2194	19	1			69.725	0.479463	0
0.225467	19	1			71.4209	0.916886	0
0.2385	19	1			73.6496	1.42648	0
0.2488	19	1			77.1025	2.01915	0
0.267633	19	1			80.1598	2.73581	0
0.4973	19	1			83.2984	3.34932	0
0.6181	19	1			84.9036	3.83807	0
0.7225	19	1			85.4288	4.14911	0
0.850467	19	1			83.9483	4.25535	0
1.0492	19	1			80.5938	4.14911	0
0.0468	20	1			76.6341	3.96446	0
0.0709333	20	1			73.2933	3.60955	0
0.0801667	20	1			70.9864	3.21527	0
0.0867	20	1			70.5916	2.80965	0
0.0957333	20	1			72.3841	2.59274	0
0.101033	20	1			74.7629	2.58296	0
0.109467	20	1			78.0889	2.55861	0
0.175933	20	1			81.923	2.66252	0
0.1952	20	1			85.4333	2.73581	0
0.2052	20	1			87.7241	2.70594	0
0.211933	20	1			87.8654	2.70594	0
0.2258	20	1			86.0872	2.60942	0
0.611433	20	1			82.5334	2.4023	0
0.624567	20	1			78.6763	2.07915	0.126385
0.675467	20	1			75.7899	1.79245	0.260227
0.687233	20	1			73.5114	1.42648	0.479463
0.698033	20	1			72.2555	1.26996	0.790501
0.705567	20	1			72.4388	1.26996	1.16626
0.735	20	1			73.3426	1.42648	1.53968
1.04773	20	1			74.2855	1.79245	1.81892
1.05797	20	1			75.518	2.07915	1.92283
1.0821	20	1			76.6087	2.4023	1.81892
-0.0893	21	1			77.8917	2.60942	1.53968
-0.0663333	21	1			78.8335	2.70594	1.16626
0.0881	21	1			79.4225	2.70594	0.790501
0.110033	21	1			78.7186	2.60942	0.479463
0.120733	21	1			77.7281	2.52868	0.260227
0.1369	21	1			76.2352	2.46576	0.126385
0.1494	21	1			75.2521	2.40576	0
0.193567	21	1			74.6361	2.68899	0
0.2152	21	1			74.8466	3.26771	0
0.232933	21	1			75.2617	4.14433	0.126385
0.240767	21	1			75.5066	5.19984	0.260227
0.605067	21	1			75.7417	6.20066	0.479463
0.7204	21	1			75.3882	6.82113	0.790501
0.748733	21	1			74.8449	6.99645	1.29264
1.0433	21	1			73.4091	6.67799	1.79991
1.0536	21	1			71.2969	5.85483	2.29839
0.0886667	22	1			70.2843	4.8288	2.71333
0.0953333	22	1			69.5094	3.86271	2.98518
0.115467	22	1			69.8374	3.13387	3.07937
0.1235	22	1			69.435	2.625	2.98518
0.1427	22	1			68.7977	2.46576	2.71333
0.155867	22	1			67.4572	2.43583	2.29839
0.172467	22	1			66	2.29839	1.79991
0.1912	22	1			65.3094	2.33019	1.29264
0.196667	22	1			65.3829	2.33251	0.790501
0.206467	22	1			65.8758	2.33019	0.479463
0.2576	22	1			66.9673	2.42477	0.260227
0.296233	22	1			67.4245	2.44329	0.126385
0.546867	22	1			65.9704	2.42477	0
0.609433	22	1			63.6339	2.33019	0
0.636367	22	1			60.2992	2.33251	0.126385
0.656733	22	1			55.7556	2.33019	0.260227
0.678067	22	1			52.0457	2.42477	0.479463
0.693667	22	1			48.3992	2.44329	0.790501
0.708233	22	1			46.6691	2.42477	1.16626
0.7195	22	1			46.2165	2.33019	1.53968
0.783333	22	1			46.8926	2.33251	1.81892
1.04023	22	1			48.209	2.33019	1.92283
1.04933	22	1			49.1656	2.42477	1.81892
0.0312333	23	1			49.3913	2.44329	1.53968
0.1035	23	1			48.6482	2.42477	1.16626
0.107633	23	1			46.8594	2.33019	0.790501
0.1135	23	1			45.0978	2.33251	0.479463
0.117767	23	1			42.8616	2.45657	0.260227
0.1352	23	1			40.6888	2.55861	0.126385
0.1712	23	1			38.5649	2.66252	0
0.198067	23	1			36.7486	2.73581	0.25277
0.2163	23	1			34.7578	2.70594	0.520454
0.227133	23	1			33.1077	2.70594	0.958926
0.234733	23	1			31.1186	2.60942	1.581
0.479367	23	1			29.1956	2.4023	2.33251
0.5613	23	1			27.6961	2.07915	3.07937
0.584667	23	1			26.7372	1.66607	3.63785
0.606533	23	1			26.347	1.29264	3.84567
0.644233	23	1			26.9209	1.05073	3.63785
0.665633	23	1			28.1682	1.08531	3.07937
0.682667	23	1			29.1129	1.31095	2.33251
0.708967	23	1			30.0756	1.77211	1.581
0.7391	23	1			31.3806	2.45657	0.958926
0.751867	23	1			32.6687	3.37179	0.520454
0.8191	23	1			33.9692	4.20221	0.25277
1.0568	23	1			35.6067	5.03419	0
1.07003	23	1			36.8863	5.6795	0
0.0833667	24	1			38.1462	6.17059	0
0.1109	24	1			38.8049	6.47929	0.126385
0.127533	24	1			39.0486	6.55373	0.260227
0.167633	24	1			38.749	6.33217	0.479463
0.174167	24	1			38.0784	5.78338	0.790501
0.198633	24	1			36.9357	5.01539	1.16626
0.211567	24	1			35.3663	4.16229	1.53968
0.225633	24	1			33.3092	3.28911	1.81892
0.2338	24	1			31.4665	2.82283	1.92283
0.252267	24	1			29.055	2.72998	1.81892
0.304233	24	1			26.7484	2.88522	1.53968
0.317133	24	1			24.604	3.34911	1.16626
0.339133	24	1			23.087	4.00598	0.790501
0.364267	24	1			21.7252	4.52486	0.479463
0.570733	24	1			20.8518	5.02468	0.386612
0.607667	24	1			20.241	5.16824	0.386612
0.684933	24	1			20.1572	5.01172	0.479463
0.693867	24	1			20.3881	4.75496	0.790501
0.703533	24	1			20.9771	4.39265	1.16626
0.7467	24	1			21.8255	4.10229	1.53968
0.762667	24	1			22.4415	3.87939	1.94531
0.771633	24	1			22.6026	3.82878	2.18306
0.786033	24	1			22.0429	3.8716	2.29839
0.811967	24	1			20.4997	3.74522	2.33019
0.8243	24	1			18.6744	3.82132	2.33251
1.14347	24	1			16.4746	4.04676	2.33019
0.102733	25	1			14.3836	4.53094	2.29839
0.115567	25	1			13.3083	5.28686	2.18306
0.122	25	1			13.3585	6.33829	1.94531
0.147333	25	1			14.5351	7.56481	1.53968
0.184133	25	1			16.7234	8.80955	1.16626
0.196033	25	1			19.5185	9.8628	0.916886
0.204533	25	1			22.1562	10.3363	0.73969
0.226933	25	1			23.8764	10.6537	0.73969
0.383233	25	1			23.9885	10.7178	0.916886
0.6011	25	1			22.5882	10.8441	1.16626
0.6086	25	1			19.731	11.1667	1.53968
0.632767	25	1			16.2888	11.4626	1.81892
0.644467	25	1			12.9795	11.7461	1.92283
0.677933	25	1			10.0669	11.776	1.81892
0.865233	25	1			8.3533	11.748	1.53968
0.9354	25	1			7.53852	11.486	1.16626
1.02843	25	1			7.31239	11.2135	0.790501
1.04113	25	1			7.89628	10.6421	0.479463
1.06247	25	1			9.17061	10.136	0.260227
0.0581333	26	1			10.531	9.8907	0.25277
0.0886667	26	1			12.1512	10.3839	0.260227
0.110933	26	1			13.3233	11.7098	0.479463
0.122667	26	1			14.1465	14.0845	0.790501
0.251733	26	1			14.8681	17.1474	1.16626
0.620733	26	1			15.1941	20.1938	1.53968
0.656767	26	1			15.7007	23.2727	1.81892
0.6656	26	1			16.2405	25.9973	1.92283
0.697967	26	1			16.5293	28.3321	1.94531
0.7101	26	1			16.7198	30.2642	1.79991
0.7924	26	1			16.4366	32.0873	1.64572
1.05377	26	1			15.9716	33.7535	1.581
0.0869667	27	1			15.0059	35.2051	1.89849
0.102633	27	1			13.6805	36.353	2.32037
0.135367	27	1			11.7738	36.4881	3.03062
0.1709	27	1			9.76268	36.4176	3.76406
0.178767	27	1			7.68177	36.1285	4.6309
0.1858	27	1			6.45885	36.6912	5.40955
0.190733	27	1			5.64334	37.7001	5.97036
0.1962	27	1			5.54987	39.4308	6.17585
0.2013	27	1			6.20336	41.2605	5.93623
0.209867	27	1			6.96282	42.2983	5.26243
0.226633	27	1			7.93824	42.7408	4.27782
0.233867	27	1			8.84001	43.0456	3.12069
0.2535	27	1			9.36126	42.317	2.12518
0.280133	27	1			9.43267	41.4325	1.31095
0.588167	27	1			9.1645	40.5116	0.732233
0.5986	27	1			8.48003	39.8041	0.260227
0.620533	27	1			7.49822	39.6651	0.126385
0.6394	27	1			6.50459	40.1741	0.126385
0.649533	27	1			5.46239	40.7837	0.260227
0.687533	27	1			4.72849	42.0166	0.479463
0.695333	27	1			4.23787	43.3964	0.790501
0.708267	27	1			4.22625	45.5847	1.16626
0.714167	27	1			4.43442	48.3883	1.66607
0.7323	27	1			5.02663	51.9993	2.07915
0.773867	27	1			5.95534	55.8672	2.4023
1.04013	27	1			6.85505	59.5304	2.60942
1.0494	27	1			7.57983	62.0809	2.70594
1.06883	27	1			7.74374	64.5553	2.70594
0.0892333	28	1			7.35313	65.7093	2.60942
0.103467	28	1			6.57755	66.1835	2.4023
0.118333	28	1			5.66262	65.6558	2.07915
0.133333	28	1			4.97615	64.6536	1.66607
0.184667	28	1			4.75691	63.3519	1.16626
0.192633	28	1			5.12489	62.3987	0.790501
0.2003	28	1			5.7979	61.5764	0.479463
0.210733	28	1			6.42675	61.5912	0.260227
0.2175	28	1			7.06094	62.0305	0.126385
0.225033	28	1			7.5209	62.334	0
0.230133	28	1			7.69126	62.6262	0
0.2377	28	1			7.87797	63.0017	0
0.248867	28	1			8.01921	63.2929	0
0.254233	28	1			8.14631	63.6752	0
0.268233	28	1			8.15455	63.4916	0
0.285033	28	1			7.86673	63.0855	0
0.309267	28	1			7.2382	62.0363	0
0.334733	28	1			6.44749	60.7578	0
0.355467	28	1			5.36847	59.3882	0
0.643033	28	1			4.16229	57.8463	0
0.686133	28	1			2.93603	55.8926	0
0.696967	28	1			1.90595	53.2921	0
0.707433	28	1			1.17711	50.123	0
0.7221	28	1			0.605848	46.8419	0
0.728767	28	1			0.260227	44.2722	0
0.733867	28	1			0.126385	42.4738	0
0.7412	28	1			0	41.5578	0
0.7635	28	1			0.126385	42.1634	0
0.770333	28	1			0.260227	44.2526	0
0.774633	28	1			0.479463	47.888	0
0.7878	28	1			0.790501	52.8732	0
0.803933	28	1			1.16626	58.253	0
0.970333	28	1			1.53968	63.2028	0
1.05197	28	1			1.81892	66.5082	0
-0.1937	29	1			2.04922	68.5019	0
0.0724333	29	1			2.07915	69.4477	0
0.0873667	29	1			2.01915	69.1165	0
0.119733	29	1			2.08314	67.2564	0
0.154033	29	1			2.21699	64.2853	0
0.186667	29	1			2.49861	60.5947	0
0.191633	29	1			2.86965	57.0522	0
0.2007	29	1			3.21548	54.2659	0
0.2093	29	1			3.35861	51.9536	0
0.217867	29	1			3.35861	50.6038	0
0.2248	29	1			3.08909	50.1445	0
0.237067	29	1			2.60942	50.2783	0
0.248767	29	1			2.01915	51.4641	0
0.256333	29	1			1.42648	52.4394	0
0.2905	29	1			0.916886	53.556	0
0.300167	29	1			0.479463	54.559	0
0.3421	29	1			0.260227	55.1646	0
0.513967	29	1			0.25277	56.5411	0
0.7167	29	1			0.260227	57.4293	0
0.733467	29	1			0.479463	58.3381	0
0.753567	29	1			0.790501	58.6065	0
0.7662	29	1			1.16626	59.0647	0
0.823033	29	1			1.66607	60.6706	0
0.151067	30	1			2.07915	63.5586	0
0.178133	30	1			2.4023	67.8692	0
0.1853	30	1			2.60942	73.2182	0.126385
0.196	30	1			2.70594	78.5879	0.260227
0.210967	30	1			2.70594	83.1089	0.479463
0.2173	30	1			2.60942	86.3885	0.790501
0.224233	30	1			2.4023	86.9255	1.16626
0.23	30	1			2.07915	85.2269	1.53968
0.243167	30	1			1.79245	82.6643	1.81892
0.251933	30	1			1.42648	79.6662	1.92283
0.261933	30	1			1.26996	77.6417	1.81892
0.2713	30	1			1.26996	76.6267	1.53968
0.284933	30	1			1.55287	77.4436	1.16626
0.601133	30	1			2.05268	79.7594	0.790501
0.7082	30	1			2.55861	83.4537	0.479463
0.732033	30	1			3.1928	87.3378	0.260227
0.742333	30	1			3.77568	90.9958	0.126385
0.7517	30	1			4.24563	92.7568	0
0.800967	30	1			4.52486	92.7969	0
1.0439	30	1			4.65864	91.253	0
1.0658	30	1			4.48145	88.5617	0
0.106233	31	1			4.0983	86.2173	0
0.122333	31	1			3.74921	83.7352	0
0.193133	31	1			3.38324	81.3435	0
0.2004	31	1			3.4155	78.9216	0
0.211133	31	1			3.60934	77.2004	0
0.226967	31	1			4.08155	76.0081	0
0.2383	31	1			4.53572	75.7638	0
0.249167	31	1			5.00433	76.8119	0
0.266233	31	1			5.41928	79.6321	0
0.2797	31	1			5.5946	83.5588	0
0.282033	31	1			5.48167	87.2598	0
0.459833	31	1			5.06433	90.9755	0
0.696533	31	1			4.3794	94.45	0
0.722433	31	1			3.46464	97.5321	0
0.7352	31	1			2.7168	100.843	0
0.761367	31	1			2.03233	103.355	0
0.769533	31	1			1.53019	105.925	0
1.04687	31	1			1.39635	106.954	0
0.123	32	1			1.42648	106.538	0
0.1273	32	1			1.66607	103.104	0
0.134733	32	1			1.81892	97.9789	0
0.1455	32	1			2.04922	92.2622	0
0.167233	32	1			2.07915	86.4661	0
0.178467	32	1			2.3983	82.7335	0
0.1876	32	1			2.73744	81.5741	0
0.1971	32	1			3.39515	82.4426	0
0.209967	32	1			4.39065	84.3925	0
0.219	32	1			5.57792	85.8074	0
0.236233	32	1			6.66827	86.6801	0
0.264233	32	1			7.27569	86.3619	0
0.616333	32	1			7.30819	86.1121	0
0.658967	32	1			6.62303	84.9922	0
0.688533	32	1			5.53594	84.9472	0
0.699833	32	1			4.23846	85.554	0
0.757	32	1			3.23758	87.3952	0
0.813333	32	1			2.6155	89.083	0
0.932633	32	1			2.4264	89.99	0
1.04807	32	1			2.70934	89.843	0
1.0777	32	1			2.98518	87.565	0
0.0654667	33	1			3.5889	84.1193	0
0.0798333	33	1			4.02446	79.6281	0
0.0848333	33	1			4.32859	76.0587	0
0.0905667	33	1			4.51537	73.7892	0
0.0959333	33	1			4.76641	73.0964	0
0.1025	33	1			5.14216	74.0681	0
0.108567	33	1			5.57559	75.278	0
0.1186	33	1			5.88729	76.7615	0
0.1248	33	1			5.82091	76.6674	0
0.1359	33	1			5.40783	75.2825	0
0.1807	33	1			4.65125	72.2151	0
0.192433	33	1			3.75667	68.8512	0
0.198733	33	1			3.04207	65.1735	0
0.213467	33	1			2.58092	62.2	0
0.2227	33	1			2.5118	60.6717	0
0.231567	33	1			2.7168	60.1711	0
0.448367	33	1			3.11157	60.7067	0
0.532167	33	1			3.71529	60.8609	0
0.576667	33	1			4.28468	61.4318	0.126385
0.5889	33	1			4.68167	61.9109	0.260227
0.6072	33	1			5.04564	63.1566	0.479463
0.616133	33	1			5.4532	65.2478	0.790501
0.64	33	1			5.89135	67.751	1.16626
0.6814	33	1			6.48103	70.4876	1.53968
0.697333	33	1			6.79089	72.1828	1.81892
0.709933	33	1			6.90622	72.6266	1.92283
0.750067	33	1			7.11868	70.6079	1.81892
0.883933	33	1			7.20463	67.8136	1.53968
1.065	33	1			7.57605	63.8128	1.16626
1.19413	33	1			8.13453	59.9624	0.790501
1.214	33	1			8.71778	57.1862	0.479463
0.2271	34	1			9.04913	56.0331	0.260227
0.237833	34	1			8.89282	55.846	0.126385
0.243033	34	1			8.25733	56.1812	0
0.253433	34	1			7.36438	57.11	0
0.261067	34	1			6.38167	56.8225	0
0.272267	34	1			5.54942	55.7072	0
0.3896	34	1			5.37565	53.8069	0
0.4436	34	1			5.64167	50.9061	0
0.461667	34	1			6.49477	47.8075	0
0.4907	34	1			7.49076	45.3803	0
0.583633	34	1			8.53084	44.0508	0
0.600167	34	1			9.41387	43.6187	0
0.623033	34	1			9.93249	44.6423	0
0.652433	34	1			9.90072	46.0104	0
0.672867	34	1			9.42338	47.4624	0
0.681933	34	1			8.62483	48.092	0
0.696433	34	1			7.59707	48.0801	0
0.704167	34	1			6.59639	46.8044	0
0.711967	34	1			5.64004	44.3501	0
0.721267	34	1			4.84905	41.6084	0
0.725767	34	1			4.49064	38.6566	0
0.731733	34	1			4.37337	35.8382	0
0.740367	34	1			4.82163	33.6939	0
0.746533	34	1			6.0699	32.5051	0
0.753733	34	1			7.60793	31.622	0
0.782767	34	1			9.20654	31.7934	0
1.0406	34	1			10.7531	32.6937	0
1.06183	34	1			11.7423	33.8593	0
1.3415	34	1			12.0857	34.7227	0
0.105567	35	1			12.0156	34.7168	0
0.111367	35	1			11.5914	33.3362	0
0.1229	35	1			11.1763	30.9713	0
0.128733	35	1			11.1475	28.0558	0
0.1388	35	1			11.3235	24.9135	0
0.161667	35	1			11.8308	22.4768	0
0.185167	35	1			12.4951	21.543	0
0.2034	35	1			13.1498	21.536	0.126385
0.227733	35	1			13.4082	22.2601	0.260227
0.243833	35	1			12.9989	22.9708	0.479463
0.412533	35	1			12.2332	23.8549	0.790501
0.415767	35	1			11.0173	23.7496	1.16626
0.567367	35	1			9.60643	22.7735	1.53968
0.585233	35	1			8.63046	21.3033	1.81892
0.624	35	1			7.83559	19.3369	1.92283
0.668333	35	1			7.79165	17.5502	1.81892
0.7054	35	1			8.96726	15.9568	1.53968
0.711533	35	1			10.8935	14.7806	1.16626
0.736133	35	1			13.6634	14.3482	0.790501
0.750933	35	1			16.9856	14.6926	0.479463
1.07247	35	1			19.9206	15.1141	0.260227
0.0434333	36	1			22.08	15.1418	0.126385
0.0463667	36	1			22.9728	15.6188	0
0.221667	36	1			22.6551	15.9495	0
0.229067	36	1			21.5947	16.0349	0
0.246767	36	1			20.2133	15.928	0
0.271933	36	1			19.0669	15.704	0
0.2782	36	1			18.6517	15.0563	0
0.285733	36	1			18.9412	14.1059	0
0.293533	36	1			20.2306	13.0498	0
0.299367	36	1			21.7386	11.6726	0
0.306933	36	1			23.03	10.6437	0
0.321133	36	1			24.3526	9.87055	0
0.3337	36	1			25.4088	9.31531	0
0.342933	36	1			25.8959	9.33671	0
0.447433	36	1			25.9452	9.6646	0
0.598067	36	1			25.526	10.176	0
0.616767	36	1			24.7302	10.423	0
0.699167	36	1			23.4521	10.4328	0
0.722833	36	1			21.786	10.1742	0
0.739633	36	1			19.7014	9.57051	0
0.746233	36	1			17.7196	9.11768	0
0.759	36	1			15.7889	8.6472	0
0.771133	36	1			14.4956	8.15717	0
0.7887	36	1			14.1888	7.96094	0
0.828933	36	1			14.958	8.04535	0
0.849833	36	1			17.3026	8.29711	0
0.106767	37	1			20.1566	8.66448	0
0.1133	37	1			23.1286	9.0177	0
0.119967	37	1			26.3693	9.00631	0
0.153033	37	1			29.1921	8.7699	0
0.1847	37	1			31.0856	8.12695	0
0.1951	37	1			32.8124	7.35509	0
0.214	37	1			33.9601	6.63822	0.126385
0.259233	37	1			34.6042	6.26847	0.260227
0.287367	37	1			35.6187	6.22643	0.479463
0.6021	37	1			36.788	6.40068	0.790501
0.641367	37	1			38.3949	6.81163	1.16626
0.687833	37	1			39.7683	7.11355	1.53968
0.698367	37	1			40.0307	6.94751	1.81892
0.741667	37	1			39.0906	6.34379	1.92283
0.819067	37	1			36.8708	5.41928	1.94531
0.820567	37	1			34.1252	4.25514	1.79991
0.8887	37	1			31.9411	3.06988	1.64572
1.00543	37	1			30.808	2.03233	1.581
1.0559	37	1			31.878	1.17711	1.64572
0.0827333	38	1			34.2058	0.605848	1.79991
0.0909	38	1			37.1901	0.260227	1.94531
0.1008	38	1			40.3029	0.126385	1.92283
0.117733	38	1			42.7347	0.25277	1.81892
0.139533	38	1			43.6818	0.646839	1.53968
0.1641	38	1			43.7162	1.21915	1.16626
0.178267	38	1			43.2427	2.06046	0.790501
0.1956	38	1			42.5972	3.12302	0.479463
0.226667	38	1			41.7505	4.37201	0.260227
0.241067	38	1			40.5164	5.43776	0.126385
0.2496	38	1			38.8727	6.39682	0
0.260367	38	1			37.3299	6.87163	0
0.607667	38	1			35.4139	7.14986	0
0.678633	38	1			33.6539	7.25311	0
0.685933	38	1			31.6335	7.37816	0
0.6932	38	1			30.1888	7.66851	0
0.707067	38	1			28.8597	7.88317	0
0.721767	38	1			27.741	7.9175	0
0.7326	38	1			26.9151	7.91907	0
0.749667	38	1			26.2786	7.73964	0
1.0585	38	1			25.4825	7.73536	0
1.07333	38	1			24.4526	8.08433	0
0.0802333	39	1			23.5031	8.67309	0
0.105	39	1			22.8731	9.75113	0.126385
0.112933	39	1			22.0025	11.1228	0.260227
0.118767	39	1			21.343	12.2863	0.479463
0.166733	39	1			20.8218	13.3324	0.790501
0.175767	39	1			20.6259	13.9086	1.16626
0.1858	39	1			20.7922	13.9294	1.53968
0.193167	39	1			20.8117	13.3324	1.81892
0.201633	39	1			20.6208	12.1391	1.92283
0.2083	39	1			19.7811	10.8834	1.81892
0.2164	39	1			18.5961	9.39805	1.53968
0.244567	39	1			17.0539	7.8692	1.16626
0.254133	39	1			15.6594	6.89793	0.790501
0.617633	39	1			14.6654	6.15363	0.479463
0.6325	39	1			13.8054	5.61897	0.386612
0.685033	39	1			13.5141	5.3171	0.386612
0.692433	39	1			13.4643	4.88894	0.479463
0.706033	39	1			14.0824	4.50392	0.790501
0.7288	39	1			15.1633	4.07929	1.16626
0.745367	39	1			16.3631	3.72886	1.53968
1.04377	39	1			17.5205	3.66414	1.81892
1.06013	39	1			17.9889	3.9251	1.92283
0.104333	40	1			17.9673	4.35852	1.81892
0.113333	40	1			16.9443	4.78503	1.53968
0.126533	40	1			15.6896	4.90801	1.16626
0.148067	40	1			14.7525	4.89829	0.790501
0.155267	40	1			14.2583	4.52486	0.479463
0.164767	40	1			14.1977	3.87959	0.386612
0.182567	40	1			14.6893	3.08889	0.386612
0.1927	40	1			16.1458	2.27937	0.479463
0.1984	40	1			17.3669	1.80564	0.790501
0.2053	40	1			18.8503	1.56372	1.16626
0.211567	40	1			20.2749	1.69862	1.53968
0.216367	40	1			21.5371	2.32069	1.81892
0.222967	40	1			22.9483	3.2494	2.04922
0.2345	40	1			24.6122	4.37201	2.07915
0.241467	40	1			26.6073	5.43776	2.01915
0.250367	40	1			28.8813	6.14405	1.95676
0.251033	40	1			32.0113	6.35118	1.95676
0.2703	40	1			35.1509	6.06455	2.01915
0.293533	40	1			38.4665	5.41188	2.07915
0.434167	40	1			41.5564	4.56618	2.04922
0.5881	40	1			44.2046	3.67226	1.81892
0.608033	40	1			46.5966	2.81884	1.53968
0.6204	40	1			48.75	2.05268	1.16626
0.672733	40	1			51.2475	1.29264	0.790501
0.7025	40	1			54.0275	0.790501	0.479463
0.715433	40	1			56.8598	0.605848	0.260227
0.7395	40	1			58.9259	0.520454	0.126385
0.75	40	1			60.014	0.605848	0
0.757767	40	1			60.3874	0.790501	0
0.7859	40	1			60.3878	1.16626	0
0.0713333	41	1			60.2075	1.53968	0
0.0764667	41	1			60.3093	1.81892	0
0.0814667	41	1			61.4577	1.92283	0
0.0862667	41	1			63.196	1.94531	0
0.0941	41	1			65.8034	1.79991	0
0.114	41	1			68.6909	1.77211	0
0.1238	41	1			71.4857	1.84123	0
0.189267	41	1			73.6438	2.12518	0
0.200333	41	1			74.4029	2.59041	0.126385
0.209533	41	1			73.391	3.11157	0.260227
0.221133	41	1			70.7607	3.46252	0.479463
0.239233	41	1			66.8455	3.63785	0.790501
0.2681	41	1			62.0541	3.46252	1.29264
0.6176	41	1			57.7807	2.98518	1.79991
0.626133	41	1			54.28	2.33019	2.29839
0.644667	41	1			52.7392	1.64572	2.71333
0.656567	41	1			52.951	1.05073	2.98518
0.6589	41	1			54.4546	0.732233	3.07937
0.681567	41	1			57.2711	0.520454	2.98518
0.690033	41	1			60.8889	0.732233	2.71333
0.709567	41	1			63.6491	1.05073	2.29839
0.723333	41	1			65.8422	1.64572	1.79991
0.828333	41	1			67.339	2.33019	1.41903
1.05653	41	1			68.2005	2.98518	1.05073
1.06553	41	1			67.8776	3.46252	0.958926
-0.292433	42	1			66.3078	3.63785	1.05073
0.0932333	42	1			63.6711	3.5889	1.29264
0.1059	42	1			59.972	3.24541	1.53968
0.115633	42	1			55.1503	2.80965	1.81892
0.136933	42	1			51.0444	2.43622	1.92283
0.146933	42	1			47.9549	2.21699	1.81892
0.1798	42	1			46.6948	2.27192	1.53968
0.184967	42	1			47.8143	2.33938	1.16626
0.210967	42	1			50.2994	2.52868	0.790501
0.219333	42	1			53.0181	2.60942	0.479463
0.237967	42	1			55.7128	2.70594	0.260227
0.243367	42	1			56.6614	2.70594	0.126385
0.251533	42	1			56.2448	2.60942	0
0.512167	42	1			54.2104	2.4023	0
0.544367	42	1			51.468	2.07915	0
0.574933	42	1			49.0651	1.79245	0
0.6185	42	1			47.6304	1.42648	0
0.669133	42	1			47.0724	1.26996	0
0.6797	42	1			47.716	1.39635	0
0.685567	42	1			49.2328	1.68671	0
0.693667	42	1			50.6895	2.14553	0
0.865667	42	1			51.8254	2.60942	0
1.00907	42	1			52.152	3.21548	0.126385
1.03523	42	1			51.6491	3.74522	0.260227
1.04977	42	1			50.6239	4.0983	0.479463
1.05453	42	1			48.8289	4.35905	0.790501
0.108133	43	1			47.0388	4.56618	1.16626
0.2129	43	1			44.8581	4.72509	1.66607
0.2396	43	1			43.4357	4.78509	2.07915
0.2474	43	1			42.7178	4.65864	2.52868
0.2564	43	1			42.8632	4.22122	2.86965
0.277067	43	1			44.3555	3.61883	3.18541
0.2893	43	1			47.1758	2.83233	3.49644
0.3701	43	1			50.5903	1.95676	4.02845
0.512133	43	1			53.8046	1.26996	4.46244
0.552667	43	1			56.1107	0.73969	4.857
0.597633	43	1			56.7027	0.386612	5.1699
0.669233	43	1			55.7418	0.126385	5.3177
0.728833	43	1			53.07	0.126385	5.40955
0.782533	43	1			49.2718	0.260227	5.28357
0.818	43	1			45.0044	0.479463	4.89639
0.922167	43	1			40.8771	0.790501	4.24369
0.959067	43	1			38.5018	1.16626	3.3396
1.05043	43	1			37.0415	1.66607	2.4589
1.0657	43	1			36.3323	2.07915	1.581
1.38737	43	1			35.7071	2.4023	0.958926
0.0654667	44	1			35.0737	2.60942	0.520454
0.103667	44	1			33.8164	2.70594	0.25277
0.113433	44	1			32.174	2.70594	0
0.120233	44	1			31.0194	2.60942	0
0.182933	44	1			30.2767	2.4023	0
0.193367	44	1			30.4907	2.07915	0.126385
0.199267	44	1			30.7964	1.66607	0.260227
0.210067	44	1			31.8127	1.16626	0.479463
0.221	44	1			32.8918	0.790501	0.790501
0.2411	44	1			33.8646	0.479463	1.16626
0.5701	44	1			34.1043	0.260227	1.53968
0.581033	44	1			33.1654	0.126385	1.81892
0.612633	44	1			31.3331	0	1.92283
0.622067	44	1			28.8596	0	1.81892
0.69	44	1			26.2703	0	1.53968
1.04097	44	1			23.5211	0.126385	1.16626
1.05703	44	1			22.3666	0.260227	0.790501
0.103433	45	1			22.3316	0.479463	0.479463
0.1221	45	1			23.3771	0.790501	0.260227
0.132	45	1			25.7463	1.16626	0.126385
0.2014	45	1			28.013	1.66607	0
0.249333	45	1			29.9338	2.20553	0
0.518933	45	1			30.8298	2.66252	0
0.571433	45	1			30.6696	3.08889	0
0.6202	45	1			29.7798	3.49644	0
0.697267	45	1			28.8314	3.8722	0
0.7111	45	1			28.3403	4.14911	0
0.717567	45	1			28.0818	4.22122	0
0.7236	45	1			28.2117	4.12837	0
1.01423	45	1			28.2843	3.74522	0
1.0431	45	1			28.236	3.31179	0.126385
1.06687	45	1			27.0617	3.00749	0.260227
1.35337	45	1			25.0038	3.04207	0.479463
0.0943333	46	1			21.9274	3.45649	0.790501
0.102933	46	1			18.6518	4.11148	1.16626
0.110933	46	1			15.2683	4.85887	1.53968
0.117	46	1			12.7355	5.5946	1.81892
0.171833	46	1			11.3679	6.16846	1.92283
0.176833	46	1			11.3957	6.34379	2.07169
0.183433	46	1			12.2074	6.07194	2.06014
0.191567	46	1			13.5252	5.38748	2.25157
0.199633	46	1			14.8099	4.53572	2.63173
0.211567	46	1			15.6857	3.57202	3.29144
0.2282	46	1			16.0332	2.69645	4.1301
0.236233	46	1			16.2338	2.31323	4.93049
0.242167	46	1			16.5443	2.16617	5.38535
0.259633	46	1			16.6124	2.40576	5.45677
0.568933	46	1			16.444	2.73581	5.0022
0.6071	46	1			15.6552	3.08909	4.15144
0.616567	46	1			14.1578	3.48499	3.12069
0.6308	46	1			12.8538	3.74522	2.12518
0.675367	46	1			11.574	3.95517	1.31095
0.687933	46	1			10.3215	4.13961	0.732233
0.701767	46	1			9.80442	4.45537	0.260227
0.709333	46	1			9.94275	5.04931	0.126385
0.716933	46	1			10.488	5.70198	0
0.739367	46	1			11.736	6.24037	0
0.8413	46	1			13.6317	6.73779	0
0.9338	46	1			15.7101	6.83431	0
1.05403	46	1			17.4026	6.6704	0
-0.269833	47	1			18.3676	6.74525	0
0.0650667	47	1			18.6577	7.03823	0
0.1475	47	1			18.3105	7.76453	0
0.183633	47	1			17.3444	8.98159	0
0.212	47	1			16.2215	10.5746	0
0.219067	47	1			15.0141	12.2968	0
0.2304	47	1			14.1221	13.7708	0.126385
0.2533	47	1			13.7815	14.5781	0.260227
0.272067	47	1			13.4444	14.5704	0.479463
0.2803	47	1			13.1139	13.7423	0.790501
0.2895	47	1			12.363	12.8765	1.16626
0.308667	47	1			11.0569	12.2628	1.53968
0.3148	47	1			9.44207	12.1466	1.81892
0.319533	47	1			7.61705	12.8307	1.92283
0.3236	47	1			6.31083	13.808	1.81892
0.521933	47	1			5.71479	14.9007	1.53968
0.607333	47	1			5.73073	15.6212	1.16626
0.683367	47	1			6.15098	16.0412	0.790501
0.6941	47	1			6.86418	16.0405	0.479463
0.704567	47	1			7.31031	15.8485	0.260227
0.7319	47	1			7.50772	15.9253	0.126385
0.742433	47	1			7.23081	16.1379	0
0.753233	47	1			6.8383	16.4182	0
0.779667	47	1			6.34515	17.2537	0
0.816067	47	1			6.02721	18.4949	0
1.00293	47	1			5.95271	19.8891	0
1.05973	47	1			6.4382	21.5722	0
0.0946333	48	1			7.2023	23.1472	0
0.109033	48	1			8.35344	24.3119	0
0.1267	48	1			9.64389	24.6971	0
0.159233	48	1			10.4928	24.9233	0
0.189133	48	1			11.1122	25.5462	0
0.195567	48	1			11.1702	26.3813	0
0.2133	48	1			10.9446	28.0676	0
0.218533	48	1			10.4234	29.8891	0
0.2253	48	1			9.67389	31.5785	0
0.230267	48	1			8.71033	33.4466	0
0.235333	48	1			7.55077	35.2341	0
0.244067	48	1			6.34774	36.2782	0
0.256233	48	1			5.40412	36.9657	0
0.262233	48	1			4.68441	37.3539	0
0.278467	48	1			4.25037	37.5859	0
0.2875	48	1			4.55803	37.6284	0
0.3209	48	1			5.1439	38.2316	0
0.378733	48	1			5.74189	39.673	0
0.4889	48	1			6.37365	41.5449	0.126385
0.629333	48	1			6.55161	43.7714	0.260227
0.664167	48	1			6.34379	46.2706	0.479463
0.7161	48	1			5.94156	47.9971	0.790501
0.727433	48	1			5.25527	49.2787	1.16626
0.7351	48	1			4.74546	49.9838	1.53968
0.746667	48	1			4.46622	49.9541	1.94531
0.7548	48	1			4.49869	49.3537	2.30945
0.766467	48	1			4.91314	49.0712	2.55861
0.780567	48	1			5.28357	48.873	2.80965
0.792133	48	1			5.64558	49.1244	3.12302
0.807167	48	1			5.58315	49.8264	3.49644
0.8228	48	1			5.12859	51.5837	3.83807
0.838133	48	1			4.41166	53.5081	4.00198
0.973133	48	1			3.85292	55.3185	3.86814
1.059	48	1			3.43614	56.6161	3.35861
0.105767	49	1			3.43614	56.7875	2.70594
0.1213	49	1			3.9793	56.0887	1.95676
0.1321	49	1			4.67189	54.7785	1.26996
0.1764	49	1			5.60805	53.4565	0.73969
0.1962	49	1			6.37365	52.1297	0.386612
0.201	49	1			6.81184	51.2198	0.126385
0.206167	49	1			6.82325	50.2213	0
0.212	49	1			6.47929	48.7213	0
0.216033	49	1			5.90107	47.208	0.126385
0.2206	49	1			5.19984	45.8502	0.260227
0.225433	49	1			4.44392	45.1415	0.479463
0.229667	49	1			3.60955	44.9546	0.790501
0.235333	49	1			2.86219	46.0566	1.16626
0.2425	49	1			2.14553	47.7535	1.53968
0.244767	49	1			1.68671	49.9876	1.81892
0.2506	49	1			1.39635	52.3307	2.04922
0.261967	49	1			1.26996	54.1698	2.07915
0.358367	49	1			1.42648	55.8505	2.01915
0.5568	49	1			1.66607	56.5331	1.95676
0.604	49	1			1.81892	56.7797	1.95676
0.626433	49	1			1.92283	56.4156	2.01915
0.689267	49	1			1.94531	55.5902	2.07915
0.696067	49	1			1.9263	54.5241	2.04922
0.7013	49	1			1.90595	53.5546	1.81892
0.7056	49	1			2.06046	52.8557	1.53968
0.710867	49	1			2.43622	52.485	1.16626
0.728033	49	1			3.09255	52.3059	0.790501
0.7354	49	1			3.74522	51.6952	0.479463
0.743167	49	1			4.22122	50.8021	0.260227
0.7515	49	1			4.53226	48.9294	0.126385
0.7587	49	1			4.52486	46.6494	0
0.7804	49	1			4.24563	43.8557	0
1.04903	49	1			3.77568	41.5147	0
0.0421	50	1			3.31918	40.1617	0
0.0445	50	1			2.81884	39.7686	0
0.0945	50	1			2.53214	40.3275	0
0.1012	50	1			2.34337	41.5889	0
0.1086	50	1			2.43622	43.448	0
0.1206	50	1			2.80965	45.9854	0.126385
0.175133	50	1			3.24541	49.0001	0.260227
0.1811	50	1			3.5889	52.4236	0.479463
0.1966	50	1			3.63785	55.2156	0.790501
0.2138	50	1			3.46252	57.1283	1.16626
0.226467	50	1			2.98518	58.4831	1.53968
0.235433	50	1			2.33019	59.5759	1.81892
0.241233	50	1			1.77211	61.3434	1.92283
0.246233	50	1			1.43734	63.6974	1.81892
0.277133	50	1			1.34554	66.0903	1.53968
0.284067	50	1			1.65658	68.907	1.16626
0.294033	50	1			2.34337	71.313	0.790501
0.3118	50	1			3.18541	72.6477	0.479463
0.521467	50	1			4.14911	72.773	0.260227
0.609	50	1			4.90801	71.7353	0.126385
0.622467	50	1			5.28144	70.2155	0.126385
0.634267	50	1			5.30391	69.0078	0.260227
0.683433	50	1			5.01539	67.9556	0.479463
0.696533	50	1			4.51537	67.8453	0.790501
0.714633	50	1			4.07961	67.7402	1.16626
0.724967	50	1			3.86271	67.4375	1.53968
0.7319	50	1			3.88305	67.0199	1.81892
0.763433	50	1			3.96446	66.9505	1.92283
0.776967	50	1			4.00198	68.042	1.81892
0.7927	50	1			3.86814	70.0209	1.53968
0.806667	50	1			3.35861	71.8828	1.16626
0.189433	51	1			2.70594	74.0156	0.790501
0.201867	51	1			1.95676	75.4858	0.479463
0.210633	51	1			1.26996	76.4378	0.260227
0.2223	51	1			0.866075	77.0335	0.126385
0.237433	51	1			0.773224	77.5929	0
0.2438	51	1			0.866075	77.9139	0
0.254167	51	1			1.26996	78.6725	0
0.2646	51	1			1.95676	79.0978	0
0.2983	51	1			2.83233	78.725	0
0.309467	51	1			3.61883	78.1027	0
0.3183	51	1			4.22122	77.4027	0
0.3411	51	1			4.53226	76.733	0
0.353	51	1			4.52486	76.5857	0
0.379167	51	1			4.24563	76.5191	0
0.4543	51	1			3.90207	76.2296	0.126385
0.6949	51	1			3.45302	75.1318	0.260227
0.716867	51	1			3.03808	73.8799	0.479463
0.737867	51	1			2.96957	71.845	0.790501
0.747933	51	1			2.97935	70.0246	1.16626
0.771167	51	1			3.4155	68.5476	1.53968
0.790533	51	1			4.13961	68.1849	1.81892
0.8004	51	1			4.99504	68.7491	1.92283
0.817267	51	1			5.94156	70.4557	1.81892
0.874933	51	1			6.60401	72.9621	1.53968
1.0689	51	1			7.03107	74.5021	1.16626
0.0432667	52	1			7.03777	75.2494	0.790501
0.0584667	52	1			6.77431	74.5867	0.479463
0.0619	52	1			6.21158	73.0428	0.260227
0.0837667	52	1			5.54546	71.85	0.126385
0.0895333	52	1			4.83852	70.7298	0
0.102333	52	1			4.29614	69.9788	0.126385
0.110733	52	1			3.8116	69.6569	0.260227
0.121367	52	1			3.37179	69.7307	0.479463
0.132133	52	1			3.09995	69.6149	0.790501
0.139033	52	1			2.90423	69.37	1.16626
0.1558	52	1			2.85064	68.9432	1.53968
0.197633	52	1			2.93836	68.5781	1.81892
0.205967	52	1			3.12069	67.8004	1.92283
0.212867	52	1			3.46464	67.0982	1.81892
0.2429	52	1			3.72275	66.0498	1.53968
0.5859	52	1			3.89062	65.0377	1.16626
0.628667	52	1			3.72275	64.6605	0.790501
0.637733	52	1			3.46464	64.4664	0.479463
0.668933	52	1			3.12069	64.3684	0.260227
0.6881	52	1			2.81198	64.8029	0.126385
0.694967	52	1			2.59041	65.3625	0
0.7084	52	1			2.42477	65.5405	0
0.750067	52	1			2.18306	65.7045	0
0.7666	52	1			1.94531	65.7915	0
0.780833	52	1			1.53968	65.8578	0
0.7896	52	1			1.16626	65.6529	0
0.8526	52	1			1.04327	64.8779	0
0.9	52	1			0.999917	64.5554	0
1.04743	52	1			1.21915	64.12	0
1.07007	52	1			1.83377	64.648	0
-0.218133	53	1			2.59274	65.3677	0
0.0464667	53	1			3.55883	66.4721	0
0.100333	53	1			4.42835	67.2228	0
0.160133	53	1			5.13831	66.7617	0
0.1821	53	1			5.43776	64.8469	0
0.187833	53	1			5.37775	61.4133	0
0.2105	53	1			5.04585	58.0223	0
0.225033	53	1			4.56618	54.8202	0
0.231933	53	1			4.16468	52.2574	0
0.240133	53	1			3.76586	51.322	0
0.251867	53	1			3.44557	50.9824	0
0.2649	53	1			3.21527	52.2594	0
0.2813	53	1			3.2264	53.9309	0.126385
0.297867	53	1			3.31179	55.9594	0.260227
0.301367	53	1			3.39992	57.8971	0.479463
0.3207	53	1			3.56855	59.7308	0.790501
0.338567	53	1			3.61883	61.0597	1.16626
0.369033	53	1			3.73776	62.3915	1.53968
0.518467	53	1			3.60955	63.1306	1.81892
0.625633	53	1			3.56835	63.6766	1.92283
0.672967	53	1			3.60015	63.1821	1.81892
0.6947	53	1			3.759	61.3668	1.53968
0.702467	53	1			4.12264	58.592	1.29264
0.7122	53	1			4.50392	55.2024	1.05073
0.725367	53	1			4.84558	51.267	0.958926
0.749667	53	1			5.03419	47.6018	1.05073
0.7798	53	1			5.03613	44.1546	1.29264
0.830767	53	1			5.03846	41.6846	1.53968
0.913767	53	1			4.93961	40.0793	1.81892
1.0475	53	1			4.95345	38.9199	1.92283
0.113033	54	1			4.78267	38.0182	1.81892
0.185533	54	1			4.69669	37.0395	1.53968
0.203267	54	1			4.54717	35.4291	1.16626
0.218833	54	1			4.89512	33.1718	0.790501
0.225433	54	1			6.03199	29.7607	0.479463
0.232433	54	1			7.70355	26.2975	0.260227
0.268067	54	1			9.99323	22.5625	0.126385
0.293	54	1			13.4191	19.1193	0
0.2952	54	1			17.3914	15.9348	0
0.2998	54	1			21.8856	13.0557	0
0.384233	54	1			26.6913	10.8001	0
0.701	54	1			31.6742	8.73626	0
0.712	54	1			35.6553	6.97561	0
0.7256	54	1			39.0988	5.90426	0
0.732633	54	1			41.5701	5.24344	0
0.752	54	1			44.0699	5.07041	0
0.765933	54	1			46.427	5.29975	0
0.7805	54	1			48.7132	5.70431	0
0.789933	54	1			50.2513	6.39855	0
0.7998	54	1			50.5634	6.98696	0
0.811333	54	1			49.653	7.2913	0
0.821667	54	1			48.0049	7.51344	0
0.8488	54	1			45.6226	7.3755	0
0.954733	54	1			44.0312	7.23342	0
0.9852	54	1			43.7066	7.18646	0
1.06143	54	1			44.2142	7.26696	0
0.0713	55	1			45.091	7.32469	0
0.0942	55	1			46.2705	7.61715	0
0.128033	55	1			46.4032	7.70837	0
0.1567	55	1			45.797	7.87398	0
0.185633	55	1			43.4601	7.83433	0
0.199633	55	1			40.149	7.50076	0
0.2058	55	1			36.3162	6.98883	0
0.218967	55	1			32.4196	6.13646	0
0.226767	55	1			29.1658	5.14923	0
0.234467	55	1			26.9138	4.02845	0
0.240333	55	1			25.1815	2.80965	0
0.25	55	1			24.1648	1.90595	0
0.269267	55	1			23.1727	1.17711	0
0.571233	55	1			21.8	0.732233	0
0.602567	55	1			20.3253	0.520454	0
0.615333	55	1			18.8227	0.605848	0
0.634967	55	1			17.0492	0.790501	0
0.689233	55	1			14.9838	1.16626	0
0.710933	55	1			12.8199	1.53968	0
0.744267	55	1			11.1684	1.81892	0
0.983167	55	1			9.87065	1.92283	0
1.0573	55	1			8.8739	1.81892	0
0.0822333	56	1			8.18724	1.53968	0
0.0942333	56	1			7.34364	1.16626	0
0.102933	56	1			6.45116	0.790501	0
0.151033	56	1			5.53827	0.479463	0
0.182133	56	1			4.56618	0.260227	0
0.194167	56	1			3.67226	0.126385	0
0.208833	56	1			2.81884	0	0.126385
0.238033	56	1			2.05268	0	0.260227
0.246233	56	1			1.29264	0	0.479463
0.256833	56	1			0.790501	0	0.790501
0.276033	56	1			0.479463	0	1.16626
0.286767	56	1			0.260227	0	1.53968
0.3289	56	1			0.126385	0	1.81892
0.5836	56	1			0	0	1.92283
0.6867	56	1			0	0	1.81892
0.699833	56	1			0.126385	0	1.53968
0.7014	56	1			0.260227	0	1.16626
0.7699	56	1			0.479463	0	0.790501
1.04667	56	1			0.790501	0	0.479463
-0.0937333	57	1			1.16626	0	0.260227
0.272	57	1			1.53968	0	0.126385
0.283333	57	1			1.81892	0	0
0.568533	57	1			1.92283	0	0
0.610167	57	1			1.81892	0	0
0.6278	57	1			1.53968	0	0
0.6513	57	1			1.16626	0	0
0.700667	57	1			0.790501	0.126385	0
0.710433	57	1			0.479463	0.386612	0
0.717533	57	1			0.260227	0.73969	0
0.7243	57	1			0.126385	1.26996	0
0.780867	57	1			0	1.95676	0
0.8061	57	1			0	2.70594	0
1.0025	57	1			0	3.35861	0
1.04687	57	1			0	3.74176	0
1.06463	57	1			0	3.74176	0
1.2007	57	1			0	3.35861	0.126385
0.0774333	58	1			0	2.70594	0.260227
0.0897	58	1			0	1.95676	0.479463
0.0963667	58	1			0	1.26996	0.790501
0.1076	58	1			0	0.73969	1.16626
0.1129	58	1			0	0.386612	1.53968
0.128167	58	1			0	0.126385	1.81892
0.140433	58	1			0	0	1.92283
0.163033	58	1			0	0	1.81892
0.1713	58	1			0	0	1.53968
0.1773	58	1			0	0	1.16626
0.182667	58	1			0	0	0.790501
0.1923	58	1			0	0	0.479463
0.202333	58	1			0	0	0.260227
0.211433	58	1			0	0	0.126385
0.218033	58	1			0	0	0
0.241667	58	1			0	0	0
0.260633	58	1			0	0	0
0.301	58	1			0.126385	0	0
0.387867	58	1			0.260227	0	0.126385
0.457467	58	1			0.479463	0	0.260227
0.532533	58	1			0.790501	0	0.479463
0.5808	58	1			1.16626	0	0.790501
0.5967	58	1			1.53968	0	1.16626
0.6107	58	1			1.94531	0	1.53968
0.620633	58	1			2.18306	0	1.81892
0.6584	58	1			2.29839	0	1.92283
0.674467	58	1			2.33019	0	1.81892
0.6931	58	1			2.33251	0	1.53968
0.7	58	1			2.33019	0	1.16626
0.711367	58	1			2.29839	0	0.790501
0.725233	58	1			2.18306	0	0.479463
0.741433	58	1			1.94531	0	0.260227
0.759367	58	1			1.53968	0.126385	0.126385
0.0882333	59	1			1.16626	0.260227	0.126385
0.141433	59	1			0.790501	0.479463	0.260227
0.157433	59	1			0.479463	0.790501	0.479463
0.167733	59	1			0.260227	1.16626	0.790501
0.1821	59	1			0.126385	1.53968	1.16626
0.214833	59	1			0	1.81892	1.53968
0.2242	59	1			0	1.92283	1.81892
0.236333	59	1			0	1.81892	1.92283
0.246933	59	1			0	1.53968	1.81892
0.256	59	1			0	1.16626	1.53968
0.2631	59	1			0	0.790501	1.16626
0.305633	59	1			0	0.479463	0.790501
0.320967	59	1			0	0.260227	0.479463
0.615933	59	1			0	0.126385	0.260227
0.701467	59	1			0	0	0.126385
0.713833	59	1			0	0	0
0.736067	59	1			0	0.126385	0
0.750467	59	1			0	0.260227	0
0.848167	59	1			0	0.479463	0
1.05233	59	1			0	0.790501	0
0.0548333	60	1			0	1.16626	0
0.0709667	60	1			0	1.53968	0
0.102167	60	1			0	1.81892	0
0.107967	60	1			0	1.92283	0
0.113733	60	1			0	1.81892	0
0.123533	60	1			0	1.53968	0
0.1392	60	1			0	1.16626	0
0.1568	60	1			0	0.790501	0
0.172133	60	1			0	0.479463	0
0.182633	60	1			0	0.260227	0
0.1992	60	1			0	0.126385	0
0.212267	60	1			0	0	0
0.230667	60	1			0	0	0
0.250667	60	1			0	0	0.126385
0.281	60	1			0	0.126385	0.260227
0.5452	60	1			0	0.260227	0.479463
0.570767	60	1			0	0.479463	0.790501
0.5802	60	1			0	0.916886	1.16626
0.591433	60	1			0	1.42648	1.53968
0.597733	60	1			0	2.01915	1.81892
0.6162	60	1			0	2.60942	1.92283
0.627633	60	1			0.126385	3.08909	1.81892
0.647667	60	1			0.260227	3.35861	1.53968
0.6588	60	1			0.479463	3.35861	1.16626
0.6768	60	1			0.790501	3.08909	0.790501
0.6833	60	1			1.16626	2.60942	0.479463
0.694233	60	1			1.53968	2.01915	0.386612
0.699367	60	1			1.94531	1.42648	0.386612
0.7184	60	1			2.18306	0.916886	0.479463
0.766667	60	1			2.29839	0.479463	0.790501
0.807367	60	1			2.33019	0.260227	1.16626
0.828167	60	1			2.33251	0.126385	1.53968
0.8851	60	1			2.33019	0	1.81892
1.02913	60	1			2.29839	0	1.92283
1.04003	60	1			2.18306	0	1.81892
1.05537	60	1			1.94531	0	1.53968
0.1998	61	1			1.53968	0	1.16626
0.222467	61	1			1.16626	0	0.790501
0.235433	61	1			0.790501	0	0.479463
0.5387	61	1			0.479463	0	0.260227
0.578433	61	1			0.260227	0	0.126385
0.6015	61	1			0.25277	0	0
0.608133	61	1			0.260227	0	0
0.622433	61	1			0.479463	0	0
0.6333	61	1			0.790501	0	0
0.684667	61	1			1.16626	0	0
0.694433	61	1			1.53968	0	0
0.725	61	1			1.81892	0	0
0.748167	61	1			1.92283	0	0
1.04223	61	1			1.81892	0	0
1.06783	61	1			1.53968	0	0
0.0976333	62	1			1.16626	0	0
0.106833	62	1			0.790501	0	0
0.117733	62	1			0.479463	0	0
0.162967	62	1			0.260227	0	0
0.188067	62	1			0.126385	0	0
0.199967	62	1			0	0	0
0.2076	62	1			0	0	0
0.231167	62	1			0	0	0
0.244	62	1			0	0	0
0.252533	62	1			0	0	0
0.264067	62	1			0	0	0
0.2725	62	1			0	0	0
0.291733	62	1			0	0	0
0.4779	62	1			0	0	0
0.5792	62	1			0	0	0
0.607133	62	1			0	0	0
0.616833	62	1			0	0	0
0.624033	62	1			0	0	0
0.676467	62	1			0	0	0
0.689967	62	1			0	0	0.126385
0.746567	62	1			0	0	0.260227
0.769967	62	1			0	0	0.479463
0.784	62	1			0	0	0.790501
1.0377	62	1			0	0	1.16626
1.0474	62	1			0	0	1.53968
0.104367	63	1			0	0	1.81892
0.113	63	1			0	0	1.92283
0.1298	63	1			0	0	1.81892
0.146	63	1			0	0	1.53968
0.177533	63	1			0	0	1.16626
0.187833	63	1			0	0	0.790501
0.195667	63	1			0	0	0.479463
0.208167	63	1			0	0	0.260227
0.216667	63	1			0	0	0.126385
0.225633	63	1			0	0	0
0.2328	63	1			0	0.126385	0
0.245667	63	1			0	0.260227	0
0.253133	63	1			0	0.605848	0
0.265433	63	1			0	1.05073	0
0.291967	63	1			0	1.64572	0
0.5858	63	1			0	2.33019	0
0.594733	63	1			0	2.98518	0
0.6227	63	1			0	3.46252	0.126385
0.676033	63	1			0	3.63785	0.260227
0.6834	63	1			0	3.46252	0.479463
0.695767	63	1			0	2.98518	0.790501
0.708933	63	1			0	2.33019	1.16626
0.715	63	1			0	1.64572	1.53968
0.7264	63	1			0	1.05073	1.81892
0.736133	63	1			0	0.605848	1.92283
0.746433	63	1			0	0.260227	1.81892
0.7584	63	1			0	0.126385	1.53968
1.04783	63	1			0	0	1.16626
1.05857	63	1			0	0	0.790501
0.136867	64	1			0	0	0.479463
0.1957	64	1			0.126385	0	0.260227
0.232933	64	1			0.260227	0	0.126385
0.25	64	1			0.479463	0	0
0.262167	64	1			0.790501	0	0
0.2956	64	1			1.16626	0	0
0.320733	64	1			1.53968	0	0
0.3339	64	1			1.81892	0	0
0.371967	64	1			1.92283	0	0
0.5499	64	1			1.81892	0	0
0.689167	64	1			1.53968	0	0
0.6986	64	1			1.16626	0	0.126385
0.714933	64	1			0.790501	0	0.386612
0.7277	64	1			0.479463	0	0.73969
0.738667	64	1			0.260227	0	1.26996
0.7621	64	1			0.126385	0	1.95676
0.767533	64	1			0	0	2.70594
0.868033	64	1			0	0	3.35861
0.920633	64	1			0	0	3.74176
0.968133	64	1			0	0	3.74176
1.05857	64	1			0	0	3.35861
0.0386667	65	1			0	0	2.70594
0.1727	65	1			0	0	1.95676
0.182833	65	1			0	0	1.26996
0.200767	65	1			0	0	0.73969
0.207867	65	1			0	0	0.386612
0.213667	65	1			0	0	0.126385
0.222667	65	1			0	0	0
0.236333	65	1			0	0	0
0.262	65	1			0	0	0
0.2795	65	1			0	0	0
0.292333	65	1			0	0	0
0.294433	65	1			0	0	0
0.308533	65	1			0	0	0
0.3446	65	1			0	0	0
0.679467	65	1			0	0	0
0.686567	65	1			0	0.126385	0
0.702367	65	1			0	0.260227	0
0.710467	65	1			0	0.479463	0
0.7242	65	1			0	0.790501	0
0.739667	65	1			0	1.16626	0
0.752433	65	1			0	1.53968	0
0.8296	65	1			0	1.81892	0
0.9658	65	1			0	1.92283	0
1.0494	65	1			0	1.81892	0
1.06023	65	1			0	1.53968	0
0.182167	66	1			0	1.16626	0
0.191	66	1			0	0.790501	0
0.206367	66	1			0	0.479463	0
0.212733	66	1			0	0.260227	0
0.2191	66	1			0	0.126385	0
0.226367	66	1			0	0	0
0.239833	66	1			0	0	0
0.251533	66	1			0	0	0
0.266967	66	1			0	0	0
0.285967	66	1			0	0	0
0.308467	66	1			0	0	0
0.360033	66	1			0	0	0
0.479333	66	1			0	0	0
0.588167	66	1			0	0	0
0.632267	66	1			0	0	0
0.6859	66	1			0	0	0
0.6931	66	1			0	0	0
0.698933	66	1			0.126385	0	0
0.704567	66	1			0.260227	0	0
0.7134	66	1			0.479463	0	0
0.7244	66	1			0.790501	0	0
0.736367	66	1			1.16626	0	0
0.748033	66	1			1.53968	0	0
0.759867	66	1			1.81892	0	0
0.771767	66	1			1.92283	0	0
0.778067	66	1			1.81892	0	0.126385
0.791533	66	1			1.53968	0	0.260227
0.8008	66	1			1.16626	0	0.479463
0.8571	66	1			0.790501	0	0.790501
0.9086	66	1			0.605848	0	1.16626
1.05257	66	1			0.520454	0	1.53968
1.07107	66	1			0.605848	0	1.81892
0.0349333	67	1			0.790501	0	1.92283
0.0780667	67	1			1.16626	0	1.81892
0.0892	67	1			1.53968	0	1.53968
0.1034	67	1			1.81892	0	1.16626
0.1082	67	1			1.92283	0	0.790501
0.120833	67	1			1.81892	0	0.479463
0.1274	67	1			1.53968	0	0.260227
0.1457	67	1			1.16626	0	0.126385
0.1832	67	1			0.790501	0	0
0.1918	67	1			0.479463	0	0
0.226933	67	1			0.260227	0	0
0.2349	67	1			0.126385	0	0
0.254133	67	1			0	0	0
0.3336	67	1			0	0.126385	0.126385
0.345267	67	1			0	0.260227	0.260227
0.4298	67	1			0	0.479463	0.479463
0.604633	67	1			0	0.790501	0.790501
0.615	67	1			0	1.16626	1.16626
0.645767	67	1			0	1.53968	1.53968
0.686233	67	1			0	1.81892	1.81892
0.698967	67	1			0	1.92283	1.92283
0.707533	67	1			0	1.81892	1.81892
0.736633	67	1			0	1.53968	1.53968
0.7584	67	1			0	1.16626	1.16626
1.04263	67	1			0	0.790501	0.790501
0.0846667	68	1			0	0.479463	0.479463
0.0956	68	1			0	0.260227	0.260227
0.110767	68	1			0	0.126385	0.126385
0.120367	68	1			0	0.126385	0
0.133933	68	1			0	0.260227	0
0.150633	68	1			0.126385	0.479463	0
0.179467	68	1			0.386612	0.790501	0
0.190667	68	1			0.73969	1.16626	0
0.220433	68	1			1.26996	1.53968	0
0.231533	68	1			1.95676	1.81892	0
0.257667	68	1			2.70594	1.92283	0
0.289167	68	1			3.35861	1.81892	0
0.305333	68	1			3.74176	1.53968	0
0.357333	68	1			3.74176	1.16626	0
0.6	68	1			3.35861	0.790501	0
0.628267	68	1			2.70594	0.479463	0
0.644567	68	1			1.95676	0.260227	0
0.6812	68	1			1.26996	0.126385	0
0.692033	68	1			0.73969	0	0
0.7055	68	1			0.386612	0	0
0.7131	68	1			0.126385	0	0
0.723933	68	1			0	0.126385	0
0.7443	68	1			0	0.260227	0
0.7571	68	1			0	0.605848	0
0.786567	68	1			0	1.05073	0
1.0578	68	1			0	1.64572	0
1.0773	68	1			0	2.33019	0
1.09907	68	1			0	2.98518	0
0.0622	69	1			0	3.46252	0
0.0931667	69	1			0	3.67032	0
0.103067	69	1			0	3.55883	0
0.113967	69	1			0	3.17784	0
0.132267	69	1			0	2.63584	0
0.1782	69	1			0	2.05099	0
0.1994	69	1			0	1.51266	0
0.2221	69	1			0	1.06795	0
0.248367	69	1
0.262433	69	1
0.281467	69	1
0.505467	69	1
0.530667	69	1
0.596967	69	1
0.640967	69	1
0.6788	69	1
0.696867	69	1
0.713967	69	1
0.747267	69	1
0.7497	69	1
0.7733	69	1
0.7882	69	1
0.909167	69	1
0.968367	69	1
1.0419	69	1
1.0484	69	1
1.05767	69	1
1.0788	69	1
0.0726667	70	1
0.0975333	70	1
0.1853	70	1
0.2095	70	1
0.2314	70	1
0.549467	70	1
0.619833	70	1
0.6351	70	1
0.651633	70	1
0.734733	70	1
0.7425	70	1
0.760367	70	1
0.7692	70	1
0.8193	70	1
1.0434	70	1
1.05177	70	1
1.38673	70	1
0.338833	1	2
0.350267	1	2
0.3762	1	2
0.405967	1	2
0.424433	1	2
0.431233	1	2
0.4374	1	2
0.473533	1	2
0.488933	1	2
0.496033	1	2
0.514567	1	2
0.521267	1	2
0.526667	1	2
0.540133	1	2
0.629667	1	2
0.8707	1	2
0.892833	1	2
0.901267	1	2
0.929367	1	2
0.936167	1	2
0.949967	1	2
0.968667	1	2
0.978867	1	2
0.9856	1	2
0.996667	1	2
1.01827	1	2
1.1525	1	2
0.302333	2	2
0.346133	2	2
0.356167	2	2
0.379033	2	2
0.392767	2	2
0.404667	2	2
0.410333	2	2
0.418133	2	2
0.424633	2	2
0.433633	2	2
0.4479	2	2
0.4575	2	2
0.474967	2	2
0.484833	2	2
0.504667	2	2
0.5204	2	2
0.5359	2	2
0.857867	2	2
0.8695	2	2
0.903467	2	2
0.916867	2	2
0.9326	2	2
0.943633	2	2
0.962967	2	2
0.970633	2	2
0.979133	2	2
0.993233	2	2
1.0031	2	2
1.01253	2	2
1.0202	2	2
1.03853	2	2
0.0459333	3	2
0.0735	3	2
0.374733	3	2
0.3912	3	2
0.403767	3	2
0.417933	3	2
0.431767	3	2
0.4468	3	2
0.4585	3	2
0.470467	3	2
0.480267	3	2
0.496133	3	2
0.5114	3	2
0.532267	3	2
0.5329	3	2
0.541267	3	2
0.557533	3	2
0.631633	3	2
0.659567	3	2
0.890967	3	2
0.897133	3	2
0.981367	3	2
0.987333	3	2
0.995867	3	2
1.01993	3	2
1.04997	3	2
0.0231667	4	2
0.139267	4	2
0.354467	4	2
0.3699	4	2
0.374367	4	2
0.385067	4	2
0.3906	4	2
0.404533	4	2
0.4164	4	2
0.425533	4	2
0.431167	4	2
0.436867	4	2
0.4455	4	2
0.4517	4	2
0.459833	4	2
0.467267	4	2
0.4776	4	2
0.483933	4	2
0.4969	4	2
0.504633	4	2
0.5112	4	2
0.5295	4	2
0.536967	4	2
0.549733	4	2
0.875167	4	2
0.883567	4	2
0.890633	4	2
0.9001	4	2
0.9092	4	2
0.922533	4	2
0.944767	4	2
0.958967	4	2
0.968567	4	2
0.992633	4	2
1.0013	4	2
1.0076	4	2
1.01523	4	2
1.02503	4	2
1.03477	4	2
0.342333	5	2
0.366167	5	2
0.373133	5	2
0.383267	5	2
0.3898	5	2
0.4091	5	2
0.414033	5	2
0.4243	5	2
0.434167	5	2
0.445333	5	2
0.452667	5	2
0.4608	5	2
0.469433	5	2
0.486367	5	2
0.5293	5	2
0.8365	5	2
0.866567	5	2
0.8791	5	2
0.896633	5	2
0.904767	5	2
0.9107	5	2
0.9203	5	2
0.926433	5	2
0.9402	5	2
0.953567	5	2
0.962133	5	2
0.9745	5	2
0.982333	5	2
0.989167	5	2
0.998467	5	2
1.01	5	2
1.01913	5	2
0.0655	6	2
0.1146	6	2
0.351033	6	2
0.361467	6	2
0.382133	6	2
0.434333	6	2
0.446267	6	2
0.4625	6	2
0.479067	6	2
0.486267	6	2
0.504267	6	2
0.5378	6	2
0.544667	6	2
0.549733	6	2
0.552667	6	2
0.5588	6	2
0.8717	6	2
0.901233	6	2
0.921233	6	2
0.932	6	2
0.939833	6	2
0.95	6	2
0.960367	6	2
0.9708	6	2
1.01507	6	2
1.02077	6	2
0.345967	7	2
0.383167	7	2
0.442967	7	2
0.4512	7	2
0.459633	7	2
0.468433	7	2
0.482667	7	2
0.4944	7	2
0.5003	7	2
0.5527	7	2
0.568	7	2
0.888333	7	2
0.9091	7	2
0.931867	7	2
0.944267	7	2
0.969767	7	2
0.9784	7	2
0.9911	7	2
1.00073	7	2
1.01777	7	2
1.02843	7	2
0.0334667	8	2
0.369033	8	2
0.3801	8	2
0.391533	8	2
0.397633	8	2
0.4051	8	2
0.418533	8	2
0.4268	8	2
0.439333	8	2
0.444233	8	2
0.4597	8	2
0.466567	8	2
0.481633	8	2
0.497867	8	2
0.505433	8	2
0.524367	8	2
0.535033	8	2
0.867167	8	2
0.879167	8	2
0.896167	8	2
0.908467	8	2
0.927633	8	2
0.9417	8	2
0.951367	8	2
0.9599	8	2
0.967733	8	2
0.976233	8	2
0.9928	8	2
1.02143	8	2
1.0327	8	2
0.0321667	9	2
0.344167	9	2
0.3534	9	2
0.369333	9	2
0.377167	9	2
0.385667	9	2
0.393233	9	2
0.409	9	2
0.436533	9	2
0.445733	9	2
0.4638	9	2
0.4794	9	2
0.4871	9	2
0.494167	9	2
0.503667	9	2
0.510733	9	2
0.538267	9	2
0.541	9	2
0.573267	9	2
0.652167	9	2
[truncated: 1,826 more rows]

## Sheet: Fig2b
spike time	trial	cond			NCS psth	LDG psth	DBC psth
0.0680333	1	1			0.222784	0	6.41257
0.333867	1	1			0.37463	0	5.53633
0.369267	1	1			0.597535	0	4.5337
0.384867	1	1			0.894191	0	3.48329
0.404867	1	1			1.24153	0	2.61759
0.4481	1	1			1.71241	0	1.89244
0.482533	1	1			2.09771	0	1.45123
0.5085	1	1			2.4023	0	1.31095
0.5485	1	1			2.60942	0.25277	1.41903
0.655367	1	1			2.70594	0.520454	1.53968
0.716833	1	1			2.70594	0.958926	1.81892
0.795033	1	1			2.60942	1.581	1.92283
0.840133	1	1			2.4023	2.33251	1.81892
0.8884	1	1			2.07915	3.07937	1.53968
0.9259	1	1			1.66607	3.63785	1.16626
0.9429	1	1			1.16626	3.84567	0.790501
0.9564	1	1			0.790501	3.63785	0.479463
-0.254333	2	1			0.479463	3.07937	0.260227
0.0333333	2	1			0.260227	2.33251	0.126385
0.0653333	2	1			0.126385	1.581	0
0.120367	2	1			0	0.958926	0
0.275267	2	1			0	0.520454	0
0.3157	2	1			0	0.25277	0
0.324833	2	1			0	0	0
0.353167	2	1			0.126385	0.126385	0
0.394933	2	1			0.260227	0.260227	0
0.403733	2	1			0.479463	0.479463	0
0.4234	2	1			0.790501	0.916886	0
0.546567	2	1			1.16626	1.42648	0
0.561133	2	1			1.53968	2.01915	0
0.685167	2	1			1.81892	2.60942	0
0.7514	2	1			1.92283	3.08909	0
0.764433	2	1			1.94531	3.48499	0
0.807567	2	1			1.79991	3.61883	0
0.830467	2	1			1.64572	3.56855	0
0.845233	2	1			1.581	3.39992	0
0.859633	2	1			1.64572	3.18541	0.126385
0.895767	2	1			1.79991	2.96617	0.260227
0.932733	2	1			2.07169	2.73581	0.479463
0.967	2	1			2.18306	2.4023	0.790501
0.992967	2	1			2.29839	2.07915	1.16626
0.143767	3	1			2.33019	1.66607	1.53968
0.163367	3	1			2.33251	1.16626	1.81892
0.2347	3	1			2.33019	0.916886	1.92283
0.260867	3	1			2.42477	0.73969	1.81892
0.283333	3	1			2.44329	0.73969	1.53968
0.3232	3	1			2.42477	0.916886	1.16626
0.4156	3	1			2.33019	1.16626	0.790501
0.435533	3	1			2.33251	1.53968	0.479463
0.445133	3	1			2.33019	1.81892	0.260227
0.4689	3	1			2.29839	1.92283	0.126385
0.513433	3	1			2.18306	1.94531	0
0.526567	3	1			1.94531	1.79991	0
0.558467	3	1			1.53968	1.64572	0
0.582867	3	1			1.16626	1.581	0
0.596467	3	1			0.790501	1.64572	0
0.6725	3	1			0.479463	1.79991	0
0.7539	3	1			0.260227	1.94531	0
0.767733	3	1			0.126385	1.92283	0
0.823167	3	1			0.126385	1.81892	0
0.9646	3	1			0.386612	1.53968	0
0.0979333	4	1			0.73969	1.16626	0.126385
0.107933	4	1			1.26996	0.790501	0.260227
0.1136	4	1			1.95676	0.479463	0.479463
0.155133	4	1			2.70594	0.260227	0.790501
0.196667	4	1			3.35861	0.126385	1.16626
0.258567	4	1			3.86814	0	1.53968
0.288467	4	1			4.00198	0	1.81892
0.3506	4	1			3.83807	0	1.92283
0.366133	4	1			3.49644	0	1.81892
0.410533	4	1			3.12302	0	1.53968
0.436267	4	1			2.80965	0	1.16626
0.505733	4	1			2.55861	0	0.790501
0.539767	4	1			2.30945	0	0.479463
0.638533	4	1			1.94531	0.126385	0.260227
0.655667	4	1			1.53968	0.260227	0.126385
0.6704	4	1			1.29264	0.479463	0
0.6962	4	1			1.05073	0.790501	0
0.777767	4	1			0.958926	1.29264	0.126385
0.8225	4	1			1.05073	1.79991	0.260227
1.02577	4	1			1.29264	2.29839	0.479463
0.0434333	5	1			1.53968	2.71333	0.916886
0.131767	5	1			1.81892	2.98518	1.42648
0.204633	5	1			1.92283	3.07937	2.01915
0.242533	5	1			1.94531	2.98518	2.60942
0.2622	5	1			1.79991	2.71333	3.08909
0.2738	5	1			1.64572	2.29839	3.35861
0.3043	5	1			1.581	1.79991	3.35861
0.341933	5	1			1.64572	1.29264	3.08909
0.3734	5	1			1.79991	0.916886	2.60942
0.4293	5	1			1.94531	0.73969	2.14553
0.4353	5	1			1.92283	0.73969	1.68671
0.507867	5	1			1.81892	0.916886	1.39635
0.5308	5	1			1.53968	1.16626	1.26996
0.554067	5	1			1.16626	1.53968	1.42648
0.6095	5	1			0.790501	1.81892	1.79245
0.626833	5	1			0.479463	1.92283	2.07915
0.675367	5	1			0.260227	1.81892	2.4023
0.707367	5	1			0.126385	1.53968	2.60942
0.745333	5	1			0	1.29264	2.70594
0.833533	5	1			0	1.05073	2.70594
0.849667	5	1			0	0.958926	2.60942
0.886367	5	1			0	1.05073	2.4023
0.991033	5	1			0	1.29264	2.07915
1.007	5	1			0	1.53968	1.66607
1.03123	5	1			0	1.81892	1.16626
0.0915667	6	1			0	1.92283	0.790501
0.140067	6	1			0	1.81892	0.605848
0.309433	6	1			0	1.66607	0.520454
0.354567	6	1			0	1.55287	0.605848
0.398733	6	1			0	1.53019	0.916886
0.413333	6	1			0	1.74943	1.55287
0.466833	6	1			0	2.21699	2.53214
0.5008	6	1			0	2.83233	3.73573
0.5212	6	1			0	3.48499	5.09874
0.5619	6	1			0	4.00198	6.71171
0.571733	6	1			0	4.22122	8.28153
0.8328	6	1			0	4.14911	9.75949
0.897367	6	1			0	3.8722	10.7605
1.06277	6	1			0	3.49644	11.1484
0.0725	7	1			0	3.21527	10.857
0.0871667	7	1			0	2.92275	9.96662
0.1095	7	1			0	2.685	8.60468
0.135067	7	1			0	2.45657	7.12479
0.1567	7	1			0	2.33251	5.59856
0.222767	7	1			0.126385	2.33019	4.11148
0.257433	7	1			0.260227	2.29839	2.84318
0.290133	7	1			0.479463	2.18306	1.77211
0.457867	7	1			0.790501	1.94531	1.05073
0.770633	7	1			1.16626	1.53968	0.605848
0.778933	7	1			1.53968	1.16626	0.260227
0.809	7	1			1.94531	0.790501	0.126385
0.909867	7	1			2.18306	0.479463	0
0.975267	7	1			2.29839	0.260227	0
-0.292267	8	1			2.33019	0.126385	0
-0.0316	8	1			2.33251	0	0
0.0199	8	1			2.33019	0	0
0.0588333	8	1			2.29839	0	0
0.139933	8	1			2.30945	0	0
0.213767	8	1			2.20553	0	0
0.2244	8	1			2.01915	0	0
0.233	8	1			1.95676	0	0.126385
0.314767	8	1			1.95676	0	0.260227
0.327333	8	1			2.01915	0	0.479463
0.343	8	1			2.07915	0	0.790501
0.369	8	1			2.04922	0	1.29264
0.4119	8	1			1.81892	0	2.05268
0.4227	8	1			1.53968	0	2.94522
0.450933	8	1			1.16626	0	3.93249
0.4569	8	1			0.790501	0	5.04564
0.465733	8	1			0.479463	0	6.20238
0.488833	8	1			0.260227	0	7.23081
0.515333	8	1			0.25277	0.126385	7.89086
0.520567	8	1			0.260227	0.260227	7.96298
0.5496	8	1			0.479463	0.479463	7.36059
0.574467	8	1			0.790501	0.790501	6.19093
0.5945	8	1			1.16626	1.16626	4.6627
0.6148	8	1			1.53968	1.53968	3.47949
0.679333	8	1			1.94531	1.81892	2.53011
0.757467	8	1			2.18306	1.92283	2.08523
0.792233	8	1			2.29839	1.81892	2.094
0.7989	8	1			2.33019	1.66607	2.58529
0.8451	8	1			2.33251	1.42648	3.3396
0.8755	8	1			2.33019	1.26996	4.11731
0.936667	8	1			2.29839	1.26996	4.63617
1.01057	8	1			2.18306	1.42648	4.8041
1.02753	8	1			1.94531	1.66607	4.61905
1.1973	8	1			1.53968	1.81892	4.15144
0.0255333	9	1			1.16626	1.92283	3.50383
0.0562333	9	1			0.790501	1.81892	2.77785
0.092	9	1			0.479463	1.53968	2.06014
0.109733	9	1			0.260227	1.16626	1.41903
0.1334	9	1			0.126385	0.916886	0.790501
0.1684	9	1			0	0.73969	0.479463
0.179967	9	1			0	0.866075	0.260227
0.195133	9	1			0	1.17711	0.126385
0.2037	9	1			0	1.64572	0
0.217	9	1			0	2.33019	0
0.2652	9	1			0	2.98518	0.126385
0.273733	9	1			0	3.5889	0.386612
0.302133	9	1			0	3.89807	0.73969
0.360133	9	1			0.126385	3.94198	1.26996
0.385667	9	1			0.260227	4.02845	1.95676
0.399767	9	1			0.479463	4.0169	2.70594
0.419267	9	1			0.790501	4.14433	3.61138
0.4316	9	1			1.16626	4.45065	4.26221
0.4494	9	1			1.53968	4.8612	4.70068
0.462133	9	1			1.81892	5.15852	4.93961
0.503267	9	1			1.92283	5.30391	5.03846
0.554767	9	1			1.94531	5.01192	5.03613
0.599767	9	1			1.79991	4.42835	4.90781
0.638867	9	1			1.64572	3.55883	4.58536
0.651633	9	1			1.70739	2.59274	4.02446
0.6774	9	1			1.90595	1.70739	3.20575
0.6938	9	1			2.27937	1.08531	2.33251
0.7138	9	1			2.73581	0.780682	1.70739
0.728667	9	1			3.08909	0.732233	1.21915
0.757633	9	1			3.35861	0.790501	0.999917
0.777633	9	1			3.35861	1.16626	1.04327
0.837733	9	1			3.08909	1.53968	1.16626
0.859333	9	1			2.60942	1.81892	1.53968
0.886333	9	1			2.01915	1.92283	1.81892
0.986733	9	1			1.42648	1.81892	2.04922
0.999067	9	1			0.916886	1.53968	2.07915
1.04273	9	1			0.479463	1.16626	2.01915
0.0883	10	1			0.260227	0.790501	1.95676
0.1204	10	1			0.126385	0.479463	1.95676
0.1331	10	1			0	0.260227	2.01915
0.143833	10	1			0	0.126385	2.07915
0.229533	10	1			0.126385	0.25277	2.04922
0.241	10	1			0.260227	0.520454	1.81892
0.3555	10	1			0.479463	0.958926	1.53968
0.361633	10	1			0.790501	1.581	1.16626
0.384133	10	1			1.16626	2.33251	0.790501
0.392967	10	1			1.53968	3.07937	0.479463
0.419667	10	1			1.81892	3.63785	0.260227
0.4303	10	1			1.92283	3.97205	0.126385
0.4625	10	1			1.94531	4.02446	0
0.489833	10	1			1.79991	3.81906	0
0.5403	10	1			1.64572	3.60248	0
0.602767	10	1			1.581	3.53776	0
0.663667	10	1			1.64572	3.66487	0
0.812967	10	1			1.79991	4.00545	0
0.8486	10	1			1.94531	4.25475	0
0.8792	10	1			1.92283	4.22122	0
0.908367	10	1			1.81892	4.27549	0
0.9689	10	1			1.53968	4.13243	0
0.979867	10	1			1.16626	3.97591	0
1.008	10	1			0.790501	3.87939	0
1.01727	10	1			0.479463	3.82878	0
0.1212	11	1			0.260227	3.74522	0
0.1478	11	1			0.126385	3.48499	0
0.2655	11	1			0	3.21548	0.126385
0.2924	11	1			0	2.86965	0.260227
0.3237	11	1			0.126385	2.49861	0.479463
0.355333	11	1			0.260227	2.21699	0.790501
0.390233	11	1			0.479463	2.08314	1.16626
0.398767	11	1			0.790501	2.01915	1.53968
0.414133	11	1			1.16626	2.07915	1.81892
0.4255	11	1			1.66607	2.04922	1.92283
0.5173	11	1			2.07915	1.81892	1.81892
0.537067	11	1			2.4023	1.53968	1.53968
0.562867	11	1			2.60942	1.16626	1.16626
0.648733	11	1			2.70594	0.790501	0.790501
0.672	11	1			2.70594	0.479463	0.479463
0.729433	11	1			2.60942	0.260227	0.260227
0.747467	11	1			2.4023	0.126385	0.126385
0.797033	11	1			2.07915	0	0
0.799533	11	1			1.66607	0	0
0.889267	11	1			1.16626	0	0
0.922633	11	1			0.790501	0	0
0.9539	11	1			0.479463	0.126385	0
0.9686	11	1			0.260227	0.260227	0
0.9912	11	1			0.126385	0.479463	0
0.0537333	12	1			0	0.790501	0
0.105467	12	1			0.126385	1.16626	0
0.110167	12	1			0.260227	1.53968	0
0.139633	12	1			0.479463	1.94531	0
0.167067	12	1			0.790501	2.18306	0
0.209667	12	1			1.16626	2.29839	0
0.233867	12	1			1.53968	2.33019	0
0.289933	12	1			1.94531	2.33251	0
0.336533	12	1			2.30945	2.33019	0
0.3611	12	1			2.55861	2.29839	0
0.424667	12	1			2.80965	2.18306	0
0.446367	12	1			3.12302	1.94531	0
0.477233	12	1			3.49644	1.53968	0
0.511567	12	1			3.83807	1.16626	0.126385
0.5294	12	1			4.00198	0.790501	0.260227
0.597833	12	1			3.86814	0.479463	0.479463
0.632467	12	1			3.48499	0.260227	0.790501
0.654067	12	1			2.96617	0.126385	1.16626
0.668367	12	1			2.43622	0	1.53968
0.707333	12	1			2.06046	0	1.81892
0.739233	12	1			1.90595	0	1.92283
0.754633	12	1			1.9263	0	1.81892
0.809433	12	1			1.94531	0	1.53968
0.885233	12	1			1.92283	0	1.16626
0.911533	12	1			1.81892	0	0.790501
0.976333	12	1			1.53968	0	0.605848
1.01357	12	1			1.16626	0	0.520454
1.05247	12	1			0.790501	0	0.605848
0.0522333	13	1			0.479463	0	0.790501
0.0696333	13	1			0.260227	0	1.16626
0.0993333	13	1			0.126385	0	1.53968
0.114933	13	1			0	0	1.81892
0.133867	13	1			0	0	2.04922
0.304667	13	1			0	0	2.07915
0.3147	13	1			0	0	2.01915
0.344867	13	1			0	0	1.95676
0.372733	13	1			0	0	2.08314
0.380467	13	1			0	0	2.27937
0.473733	13	1			0	0	2.55861
0.4838	13	1			0	0	2.83972
0.4999	13	1			0	0	2.98518
0.584633	13	1			0	0	3.07937
0.6916	13	1			0	0.126385	2.98518
0.822333	13	1			0	0.260227	2.71333
0.837767	13	1			0	0.605848	2.29839
0.853867	13	1			0	1.05073	1.79991
0.893067	13	1			0	1.64572	1.29264
0.9937	13	1			0	2.33019	0.790501
0.0605333	14	1			0	2.98518	0.479463
0.151	14	1			0	3.46252	0.260227
0.181133	14	1			0	3.63785	0.126385
0.196167	14	1			0	3.5889	0
0.327367	14	1			0	3.24541	0
0.370867	14	1			0	2.80965	0
0.400367	14	1			0	2.56261	0
0.435767	14	1			0	2.47721	0.25277
0.4388	14	1			0	2.625	0.520454
0.504533	14	1			0	2.86965	0.958926
0.5219	14	1			0.25277	3.21548	1.70739
0.5852	14	1			0.520454	3.35861	2.59274
0.6186	14	1			0.958926	3.35861	3.55883
0.6281	14	1			1.581	3.08909	4.42835
0.6993	14	1			2.33251	2.60942	5.01192
0.8095	14	1			3.07937	2.01915	5.30391
0.8894	14	1			3.76423	1.42648	5.15852
0.931	14	1			4.10589	0.916886	4.73481
0.936733	14	1			4.11731	0.479463	4.31681
0.0510667	15	1			3.86987	0.386612	3.9251
0.170333	15	1			3.62516	0.512997	3.70586
0.252967	15	1			3.38091	0.73969	3.77908
0.2938	15	1			3.25731	1.26996	3.82878
0.2954	15	1			3.23379	1.95676	4.0983
0.332433	15	1			3.36434	2.95871	4.27549
0.388167	15	1			3.3396	4.00545	4.25535
0.453367	15	1			3.46464	5.21368	4.14911
0.461467	15	1			3.50383	6.57544	3.83807
0.5548	15	1			3.46464	8.34016	3.34932
0.6508	15	1			3.3396	10.3986	2.73581
0.728533	15	1			3.11157	12.7464	2.01915
0.776333	15	1			2.71333	15.1974	1.42648
0.906733	15	1			2.29839	17.4332	0.916886
0.9267	15	1			1.79991	19.1931	0.479463
0.9408	15	1			1.41903	19.7387	0.260227
0.0977333	16	1			1.3035	19.4072	0.25277
0.1083	16	1			1.47938	18.5917	0.260227
0.160633	16	1			2.00965	17.6426	0.605848
0.233267	16	1			3.00003	17.4312	1.05073
0.268967	16	1			4.13243	17.9096	1.64572
0.4137	16	1			5.50414	19.7263	2.33019
0.422267	16	1			6.61141	22.2984	2.98518
0.431533	16	1			7.43669	25.4456	3.46252
0.456433	16	1			8.02071	28.9359	3.63785
0.485867	16	1			8.60988	32.0768	3.46252
0.509367	16	1			9.24203	34.1896	2.98518
0.543967	16	1			10.5233	34.6388	2.33019
0.571267	16	1			12.3119	33.7291	1.64572
0.589767	16	1			14.771	31.6284	1.05073
0.6944	16	1			17.5531	29.5017	0.605848
0.812167	16	1			20.2018	27.2	0.260227
0.8388	16	1			22.6539	25.4616	0.126385
0.884167	16	1			24.2673	24.3536	0
0.948367	16	1			25.2093	23.6675	0
0.980333	16	1			25.7087	24.0952	0.25277
1.0169	16	1			25.6866	25.0147	0.520454
0.0639333	17	1			26.0379	26.4997	0.958926
0.0696	17	1			26.3853	28.1863	1.581
0.101133	17	1			26.9765	29.7996	2.4589
0.142033	17	1			27.797	31.2665	3.3396
0.1602	17	1			28.8434	32.3507	4.24369
0.203967	17	1			29.1678	33.1893	5.02278
0.272033	17	1			29.126	33.1938	5.54379
0.293167	17	1			28.3397	32.8379	5.88902
0.315767	17	1			27.1243	31.9507	6.1082
0.3673	17	1			25.437	31.3019	6.20978
0.4198	17	1			23.5041	30.981	6.13646
0.461567	17	1			21.5871	31.1016	5.8019
0.4689	17	1			19.7337	31.591	5.16078
0.494233	17	1			18.1268	32.1676	4.14911
0.501	17	1			17.0069	32.6794	3.18541
0.515967	17	1			16.3271	32.6979	2.21699
0.532467	17	1			16.2972	31.724	1.39635
0.559167	17	1			16.6725	30.8347	0.73969
0.5725	17	1			17.8103	29.5887	0.386612
0.6078	17	1			18.9534	28.7939	0.126385
0.6999	17	1			20.657	28.8346	0.126385
0.7174	17	1			22.0604	29.9006	0.386612
0.729467	17	1			23.5103	31.581	0.73969
0.762867	17	1			24.538	33.8556	1.26996
0.993633	17	1			25.1755	35.6322	2.08314
0.0668333	18	1			25.0584	36.814	2.96617
0.0811	18	1			24.6144	37.8485	3.83807
0.192833	18	1			23.8411	38.1376	4.53226
0.311767	18	1			23.0807	38.0657	4.90801
0.358333	18	1			22.6627	37.6294	4.89829
0.395167	18	1			22.2775	36.5738	4.52486
0.420967	18	1			22.612	34.8109	3.87959
0.451833	18	1			23.9579	31.9585	3.08889
0.578967	18	1			25.5556	29.2187	2.27937
0.603767	18	1			28.1158	26.0216	1.55287
0.648567	18	1			30.5896	23.1039	0.916886
0.7446	18	1			33.0689	20.9295	0.479463
0.873867	18	1			34.6202	19.8122	0.386612
0.9188	18	1			35.5364	19.1163	0.386612
0.0638667	19	1			35.2909	19.3102	0.479463
0.0751667	19	1			34.1509	19.3269	0.790501
0.0824667	19	1			31.9717	19.3542	1.16626
0.108333	19	1			29.7966	19.4702	1.53968
0.115	19	1			27.8892	19.7132	1.81892
0.193167	19	1			26.3383	20.6879	1.92283
0.258833	19	1			25.7949	22.7636	1.81892
0.317567	19	1			25.5277	25.2551	1.53968
0.3446	19	1			25.5472	28.7587	1.16626
0.398933	19	1			26.4843	32.4041	0.916886
0.4484	19	1			27.4464	36.2537	0.73969
0.537733	19	1			28.172	39.8388	0.73969
0.833467	19	1			28.7518	42.5928	0.916886
0.8513	19	1			29.0852	44.0284	1.16626
0.9218	19	1			29.2716	43.7132	1.53968
0.9869	19	1			29.6223	41.1991	1.81892
0.0554333	20	1			29.9534	37.9797	1.92283
0.0945667	20	1			30.5045	34.3218	1.81892
0.1132	20	1			30.9374	31.7981	1.53968
0.128267	20	1			31.5093	30.2542	1.16626
0.173433	20	1			32.5077	30.1865	0.790501
0.184933	20	1			33.6892	31.3529	0.479463
0.2394	20	1			35.1252	33.2408	0.260227
0.281	20	1			36.1296	34.7693	0.126385
0.308733	20	1			36.0326	36.9167	0
0.321367	20	1			34.9056	38.2854	0
0.347133	20	1			32.749	38.8913	0
0.360867	20	1			29.7586	38.6654	0
0.382567	20	1			26.7864	37.8004	0
0.3987	20	1			24.5125	36.9009	0
0.4395	20	1			22.8216	35.5662	0.126385
0.463067	20	1			22.1488	34.0569	0.260227
0.4789	20	1			22.3327	32.582	0.479463
0.504033	20	1			23.1981	31.788	0.916886
0.529933	20	1			24.1971	32.0361	1.42648
0.5479	20	1			24.8488	33.0566	2.01915
0.608067	20	1			25.2068	34.814	2.73581
0.616	20	1			25.0237	37.4092	3.34932
0.628133	20	1			24.8639	40.2218	3.83807
0.669333	20	1			25.6695	42.3094	4.14911
0.7675	20	1			27.1594	43.7198	4.38173
0.867333	20	1			29.335	43.7673	4.40934
0.878333	20	1			31.9368	42.7016	4.31753
0.895633	20	1			34.5781	40.3427	4.13982
0.903167	20	1			36.6071	37.551	3.90207
0.922033	20	1			37.5566	35.2477	3.55883
0.9463	20	1			37.3975	33.2867	3.24541
0.995267	20	1			36.2427	32.4295	2.83972
1.0102	20	1			34.7411	31.9165	2.29839
0.0805	21	1			33.2768	32.1548	1.79991
0.0974333	21	1			31.9831	33.2265	1.29264
0.124167	21	1			30.5945	34.6376	0.790501
0.161033	21	1			29.7499	36.2308	0.479463
0.180067	21	1			28.5875	37.2901	0.260227
0.2378	21	1			27.2727	38.2692	0.126385
0.268833	21	1			26.4313	38.4805	0
0.3325	21	1			26.2084	38.186	0
0.337933	21	1			26.3184	37.4945	0.126385
0.364833	21	1			26.5261	37.2434	0.260227
0.394333	21	1			27.1843	36.794	0.479463
0.425933	21	1			28.5017	36.6065	0.790501
0.458333	21	1			29.9305	37.1376	1.16626
0.472433	21	1			31.7477	37.8973	1.66607
0.506033	21	1			33.232	38.9227	2.07915
0.522267	21	1			34.0118	39.4682	2.4023
0.561767	21	1			33.2571	38.9097	2.60942
0.5834	21	1			31.4775	37.5346	2.83233
0.623033	21	1			28.6012	35.354	2.96617
0.6413	21	1			26.1443	33.0669	3.21527
0.749133	21	1			24.8056	30.5541	3.45302
0.844067	21	1			24.3949	29.3725	3.72487
0.851967	21	1			24.6226	29.3002	4.12264
0.8929	21	1			25.1812	30.0295	4.41166
0.9146	21	1			25.7206	31.8758	4.73248
0.940567	21	1			25.5392	34.79	5.03419
0.9738	21	1			25.2828	38.3505	5.27562
1.0576	21	1			24.7115	41.5486	5.39094
0.2418	22	1			23.9691	44.5281	5.41907
0.285767	22	1			23.0559	46.0647	5.52531
0.318867	22	1			21.922	46.1086	5.57559
0.391333	22	1			20.895	44.767	5.50414
0.4771	22	1			19.9184	42.083	5.16824
0.537	22	1			19.5328	38.4535	4.65864
0.580033	22	1			19.3974	35.3195	3.83807
0.6222	22	1			19.7617	32.8869	2.96617
0.6678	22	1			21.0143	31.5486	2.08314
0.863667	22	1			22.4236	31.7471	1.26996
0.878	22	1			23.8546	33.4732	0.73969
0.9251	22	1			24.9296	35.5464	0.386612
0.9374	22	1			25.8677	37.744	0.126385
0.955033	22	1			25.7989	39.1665	0.126385
0.974833	22	1			25.6608	39.8112	0.260227
-0.268767	23	1			25.7216	39.155	0.479463
-0.1409	23	1			26.058	38.3028	0.790501
0.107733	23	1			27.0715	37.4404	1.16626
0.157667	23	1			28.4671	37.1074	1.53968
0.1987	23	1			30.3124	38.392	1.81892
0.224367	23	1			32.1431	40.6888	1.92283
0.244567	23	1			33.6018	43.2183	1.81892
0.280833	23	1			34.0171	45.7998	1.66607
0.337067	23	1			33.1764	47.6827	1.55287
0.352867	23	1			31.4522	48.636	1.65658
0.362133	23	1			29.258	48.7519	2.00965
0.3971	23	1			27.0814	48.5276	2.69645
0.454567	23	1			25.0455	48.1007	3.74921
0.4705	23	1			23.4361	48.1111	4.78509
0.485267	23	1			21.39	48.3935	5.7609
0.538567	23	1			18.8475	49.3518	6.35118
0.5503	23	1			16.3408	49.4192	6.4477
0.578	23	1			14.0745	48.6707	6.06455
0.5991	23	1			12.4912	47.0267	5.31537
0.8866	23	1			11.5632	44.9461	4.35905
0.9002	23	1			11.4266	43.5045	3.4755
0.984933	23	1			11.8362	42.9462	2.66599
1.02847	23	1			12.4988	43.5155	2.03233
1.202	23	1			13.4196	44.6596	1.70739
-0.226433	24	1			14.2823	46.3543	1.64572
-0.216367	24	1			14.6856	47.4315	1.79991
0.0656	24	1			14.9011	47.4479	1.94531
0.0969	24	1			14.8797	46.4564	1.92283
0.110367	24	1			14.8916	43.8455	1.81892
0.143867	24	1			15.0027	40.6388	1.66607
0.282633	24	1			15.3161	37.0841	1.42648
0.306633	24	1			15.8294	33.7968	1.26996
0.3201	24	1			16.4083	31.4924	1.26996
0.327733	24	1			17.0841	30.2249	1.42648
0.359767	24	1			17.4007	30.0031	1.66607
0.4125	24	1			17.3407	31.2061	1.81892
0.470233	24	1			16.9917	33.287	1.92283
0.537167	24	1			16.9253	35.5603	1.81892
0.600533	24	1			17.3423	37.5128	1.53968
0.646633	24	1			18.1878	39.3127	1.16626
0.727367	24	1			19.5919	41.1625	0.790501
0.831	24	1			21.3108	42.5513	0.479463
0.983567	24	1			22.9843	43.7168	0.260227
-0.0836333	25	1			24.4696	44.354	0.126385
0.0830333	25	1			25.0498	44.5188	0
0.133767	25	1			24.6192	44.1524	0
0.152167	25	1			23.4704	44.2486	0
0.1615	25	1			21.9204	43.6398	0
0.1735	25	1			20.8092	43.2711	0.126385
0.193067	25	1			20.246	42.9965	0.260227
0.246067	25	1			20.6493	42.7587	0.479463
0.250733	25	1			21.4546	42.2289	0.790501
0.2666	25	1			22.1109	41.8106	1.16626
0.277533	25	1			22.6471	41.1353	1.53968
0.3115	25	1			22.9763	40.0863	1.81892
0.334567	25	1			22.8924	39.1953	2.04922
0.349667	25	1			22.578	38.9652	2.07915
0.383267	25	1			22.3424	38.8259	2.01915
0.461833	25	1			22.4287	39.3447	1.95676
0.470433	25	1			23.3608	40.3753	2.08314
0.484567	25	1			24.8875	41.9497	2.27937
0.5142	25	1			26.6309	43.2872	2.55861
0.5259	25	1			28.5376	44.6067	2.83972
0.6622	25	1			29.3277	45.1586	2.98518
0.705633	25	1			29.7246	44.771	3.07937
0.770133	25	1			28.9617	44.1703	2.98518
0.776033	25	1			28.0238	43.5986	2.83972
0.852167	25	1			26.9556	42.7707	2.685
0.922233	25	1			25.7096	42.9682	2.5396
0.9456	25	1			24.6499	43.4561	2.68899
1.0102	25	1			23.4834	44.7752	3.00749
1.02423	25	1			22.2377	46.4396	3.66487
0.108467	26	1			21.8466	48.8309	4.53572
0.202267	26	1			21.8214	50.9567	5.29463
0.2444	26	1			22.5462	52.1725	5.7609
0.276033	26	1			23.4636	52.2846	5.96803
0.296667	26	1			24.5916	51.1666	5.92142
0.366967	26	1			25.4643	49.1733	5.57559
0.410333	26	1			25.9789	46.952	5.10803
0.424433	26	1			25.8005	44.5848	4.61928
0.425533	26	1			25.5802	42.5191	4.28868
0.4369	26	1			25.0793	40.8193	3.94544
0.449467	26	1			24.4409	39.4562	3.72487
0.497367	26	1			23.7517	37.8178	3.63022
0.512	26	1			22.9646	36.701	3.46464
0.533867	26	1			22.4512	35.4984	3.46598
0.5566	26	1			22.2979	34.3845	3.37179
0.565433	26	1			21.9725	33.2268	3.1928
0.582833	26	1			22.3094	32.32	3.21527
0.705467	26	1			22.754	31.3279	3.35278
0.7673	26	1			23.456	30.4859	3.57202
0.784867	26	1			23.973	30.6799	3.87939
0.806533	26	1			24.2354	30.994	4.61182
0.8971	26	1			24.3752	31.7249	5.30555
0.912033	26	1			24.2649	33.7576	5.9836
0.923333	26	1			23.7975	35.721	6.48901
0.959433	26	1			23.6021	38.284	6.86477
1.0236	26	1			23.8894	40.8224	6.91744
-0.112	27	1			24.4985	42.9152	6.60401
-0.0535333	27	1			25.5027	44.355	5.92881
0.0973667	27	1			26.5408	44.1509	4.90781
0.123333	27	1			27.6039	42.4983	3.81906
0.1438	27	1			28.2724	40.1062	2.84551
0.148767	27	1			28.7198	37.0254	1.96761
0.1846	27	1			28.8485	34.7952	1.43839
0.272633	27	1			28.6003	33.7923	1.31095
0.308033	27	1			27.9849	33.7153	1.41903
0.333967	27	1			26.7838	35.2518	1.53968
0.431067	27	1			24.9715	37.5132	1.94531
0.466	27	1			22.4689	39.535	2.18306
0.478233	27	1			20.5486	41.2087	2.29839
0.511967	27	1			18.9556	41.7577	2.33019
0.518367	27	1			18.5613	41.3119	2.33251
0.543267	27	1			19.3085	40.1512	2.33019
0.556167	27	1			21.1367	38.7207	2.29839
0.5836	27	1			23.8541	37.8315	2.18306
0.647367	27	1			26.7168	37.004	1.94531
0.6705	27	1			29.8696	35.7112	1.53968
0.6994	27	1			32.151	35.2245	1.16626
0.7085	27	1			33.6604	34.8541	0.916886
0.759367	27	1			34.1437	34.6834	0.73969
0.7751	27	1			33.8223	35.031	0.73969
0.814667	27	1			33.5215	36.2737	0.916886
0.838367	27	1			32.8633	37.7223	1.16626
0.867867	27	1			32.7617	39.1435	1.53968
0.941433	27	1			32.9932	40.4357	1.94531
0.980067	27	1			33.5286	41.2278	2.30945
1.0218	27	1			34.0116	41.6893	2.55861
0.0293667	28	1			34.2842	41.6405	2.80965
0.0793333	28	1			34.022	40.9065	3.12302
0.1405	28	1			33.1633	39.3059	3.49644
0.163433	28	1			32.3983	36.6962	3.83807
0.191833	28	1			30.9505	33.5808	4.00198
0.247067	28	1			29.8721	29.8668	3.86814
0.2946	28	1			29.041	26.8558	3.35861
0.329667	28	1			28.6737	25.3633	2.70594
0.359467	28	1			28.8066	25.0336	2.08314
0.391133	28	1			29.0772	25.528	1.53019
0.400167	28	1			29.6072	26.7476	1.21915
0.444867	28	1			29.798	27.8621	1.3035
0.456967	28	1			30.011	28.354	1.55287
0.5057	28	1			30.7986	28.4549	2.01915
0.5531	28	1			31.3307	28.3568	2.60942
0.622333	28	1			31.9093	28.2297	3.08909
0.650433	28	1			32.2345	28.4305	3.48499
0.737233	28	1			32.4308	28.7858	3.61883
0.857833	28	1			32.3506	29.017	3.56855
0.902967	28	1			32.6165	29.1961	3.39992
0.940733	28	1			32.6363	29.2463	3.18541
0.9879	28	1			32.7939	29.1365	2.96617
1.03163	28	1			33.0853	28.982	2.73581
-0.103933	29	1			33.7081	28.9908	2.4023
0.0945667	29	1			34.2111	28.8431	2.20553
0.118033	29	1			34.3255	29.1375	1.9263
0.1502	29	1			33.5853	29.4661	1.64572
0.343067	29	1			31.8941	30.1319	1.581
0.352467	29	1			29.815	30.4913	1.64572
0.3743	29	1			28.4847	30.4214	1.79991
0.3791	29	1			28.0819	30.6766	1.94531
0.404133	29	1			29.2052	30.7076	1.92283
0.436733	29	1			30.9877	30.9028	1.81892
0.457267	29	1			32.7496	31.3769	1.53968
0.4934	29	1			34.1236	31.5337	1.29264
0.5319	29	1			34.6329	31.3377	1.05073
0.561767	29	1			34.2808	30.5837	0.958926
0.770867	29	1			33.3793	29.4047	1.05073
0.7866	29	1			32.4759	28.7957	1.29264
0.8064	29	1			32.028	28.9158	1.53968
0.857733	29	1			32.1906	29.6628	1.81892
0.879967	29	1			32.6415	31.6839	1.92283
0.888	29	1			33.6492	34.5817	1.81892
0.8983	29	1			34.2223	38.0737	1.53968
0.0608	30	1			34.0664	41.7853	1.29264
0.0779667	30	1			33.2713	44.5914	1.05073
0.163533	30	1			31.6397	46.4732	1.08531
0.1705	30	1			30.1059	46.8925	1.31095
0.1894	30	1			29.024	45.4845	1.77211
0.210233	30	1			28.2618	43.1026	2.33019
0.218633	30	1			28.308	39.9382	2.98518
0.254767	30	1			28.6718	36.2688	3.5889
0.280667	30	1			29.2543	32.7371	3.89807
0.3215	30	1			29.7909	29.1484	3.94198
0.3515	30	1			30.057	26.4906	3.77568
0.386733	30	1			29.6583	24.883	3.49644
0.436967	30	1			29.0802	24.0434	3.18541
0.4808	30	1			28.0965	24.2902	2.99604
0.508967	30	1			27.9244	25.8008	2.91529
0.605067	30	1			28.0951	28.3663	2.81884
0.6121	30	1			28.922	30.9759	2.93603
0.624967	30	1			30.2511	33.7919	3.12302
0.647133	30	1			31.5499	36.1992	3.49644
0.744	30	1			32.3619	38.1159	3.83807
0.779	30	1			32.7057	39.0968	4.00198
0.791967	30	1			32.1138	39.548	3.86814
0.8758	30	1			31.0956	39.4498	3.35861
0.894367	30	1			29.6881	38.5242	2.70594
0.940033	30	1			28.1377	36.8735	1.95676
0.9875	30	1			27.3805	34.8046	1.39635
0.9905	30	1			27.8585	32.771	0.999917
1.00753	30	1			29.1274	31.5935	0.866075
0.0735333	31	1			31.2591	30.6319	0.916886
0.0854	31	1			33.694	30.454	1.29264
0.1235	31	1			36.3341	30.6877	1.79991
0.137133	31	1			38.2129	31.6248	2.29839
0.266033	31	1			39.5004	32.9299	2.71333
0.3267	31	1			40.1672	34.2802	2.98518
0.349733	31	1			40.4725	36.024	3.20575
0.400067	31	1			40.5291	37.7935	3.37179
0.410133	31	1			40.244	39.4693	3.57941
0.430433	31	1			39.1716	41.1124	3.82858
0.4391	31	1			37.0913	42.8204	4.23613
0.519867	31	1			34.29	43.6921	4.78909
0.5614	31	1			30.7207	43.6961	5.44175
0.569167	31	1			27.1303	42.6225	6.02113
0.6183	31	1			24.6768	40.7719	6.30037
0.74	31	1			23.0744	39.2707	6.19833
0.968067	31	1			22.505	37.9962	5.69112
1.0059	31	1			23.2005	37.16	5.03613
-0.208033	32	1			24.7167	37.0037	4.25514
-0.0379667	32	1			26.981	36.541	3.45302
0.0947333	32	1			29.6615	36.5893	2.685
0.156033	32	1			32.4021	36.1164	1.9263
0.169733	32	1			34.4938	35.6663	1.41903
0.193567	32	1			36.4898	35.1536	1.05073
0.251	32	1			38.1301	34.2153	0.958926
0.277167	32	1			39.5086	32.9809	1.05073
0.342633	32	1			40.4792	31.8562	1.29264
0.362167	32	1			40.8725	30.9286	1.53968
0.374067	32	1			40.7626	30.2921	1.81892
0.391767	32	1			40.3511	29.9587	1.92283
0.399967	32	1			39.4851	29.8813	1.81892
0.432467	32	1			38.4561	29.571	1.53968
0.4526	32	1			37.0505	29.1773	1.16626
0.471667	32	1			35.6622	27.9512	0.790501
0.489133	32	1			34.2641	26.5459	0.479463
0.512833	32	1			32.6433	25.1374	0.260227
0.517967	32	1			30.9814	24.458	0.126385
0.572633	32	1			29.8823	24.5056	0
0.620133	32	1			29.1669	24.8	0
0.6709	32	1			29.8562	25.5025	0
0.7668	32	1			31.1837	26.2667	0.126385
0.7925	32	1			32.4103	26.8054	0.260227
0.835967	32	1			33.5426	26.7383	0.479463
0.8504	32	1			34.3225	26.554	0.916886
0.8843	32	1			34.2873	25.6644	1.55287
0.958367	32	1			34.7533	23.9442	2.40576
0.975233	32	1			34.7926	22.1254	3.34911
0.993967	32	1			34.9801	19.8652	4.35905
0.0635	33	1			35.0361	18.4447	5.56814
0.119933	33	1			34.6742	17.9669	6.585
0.151433	33	1			34.5099	18.5089	7.40662
0.1681	33	1			34.2849	19.9084	7.93218
0.200933	33	1			34.4365	21.7748	8.09342
0.208667	33	1			34.4327	24.0559	7.86446
0.255567	33	1			34.1267	25.6932	7.26067
0.287233	33	1			34.1351	26.7982	6.28189
0.3181	33	1			34.4367	27.6226	5.16804
0.425167	33	1			34.6068	28.3769	4.19821
0.448833	33	1			34.7368	29.1173	3.23958
0.483833	33	1			34.9363	29.9089	2.66631
0.492933	33	1			35.0741	30.8398	2.53993
0.527533	33	1			35.3554	31.0806	2.85297
0.543767	33	1			35.6469	31.8473	3.33214
0.558333	33	1			36.0672	31.6969	3.63785
0.584467	33	1			36.507	31.4847	3.84567
0.602767	33	1			36.7661	31.5973	3.63785
0.6341	33	1			36.5595	31.6132	3.07937
0.649967	33	1			35.2893	31.6042	2.33251
0.7589	33	1			33.9153	31.233	1.581
0.768633	33	1			32.4636	30.6388	1.08531
0.814233	33	1			31.6575	29.7143	0.907067
0.835267	33	1			31.3923	28.0796	0.99246
0.936167	33	1			31.9299	26.3318	1.39635
0.954067	33	1			32.8915	24.7125	2.21699
0.965367	33	1			34.5195	23.496	3.18541
0.9803	33	1			35.445	22.6306	4.14911
1.00303	33	1			35.9817	22.7651	5.0344
-0.1007	34	1			35.8772	22.7958	5.54167
0.0800667	34	1			34.7869	23.2571	5.65699
0.0973333	34	1			33.2152	23.5694	5.41928
0.132933	34	1			31.6475	23.8411	5.06832
0.234333	34	1			30.5621	24.4657	4.60956
0.290167	34	1			30.0947	25.1476	4.20433
0.380167	34	1			29.4986	26.1103	3.89045
0.416567	34	1			28.8856	26.6126	3.59103
0.442767	34	1			27.6062	26.2859	3.3396
0.493	34	1			26.1702	25.6262	3.11157
0.502133	34	1			24.3769	24.619	2.71333
0.532133	34	1			23.0931	24.3035	2.29839
0.5455	34	1			21.9597	24.1291	1.79991
0.586033	34	1			21.6369	24.2016	1.41903
0.595467	34	1			22.2862	24.4064	1.05073
0.6124	34	1			23.7811	24.8185	0.958926
0.623233	34	1			26.0956	25.4356	1.05073
0.696633	34	1			28.0315	26.02	1.29264
0.7422	34	1			28.9941	26.5798	1.53968
0.785567	34	1			29.1488	26.8673	1.81892
0.811633	34	1			28.2256	26.6144	1.92283
0.862567	34	1			27.0913	25.6057	1.81892
0.907967	34	1			26.0104	24.8161	1.53968
0.941633	34	1			25.4646	23.5521	1.16626
0.9647	34	1			25.5159	22.2453	0.916886
1.01387	34	1			25.9442	21.3872	0.73969
1.04227	34	1			26.2396	20.9865	0.73969
0.0648667	35	1			26.9337	21.3445	0.916886
0.0973333	35	1			27.4031	21.9388	1.16626
0.113633	35	1			27.523	22.5319	1.53968
0.122333	35	1			27.2649	23.3292	1.81892
0.138267	35	1			27.1819	23.8926	1.92283
0.1835	35	1			27.0815	24.5306	1.81892
0.2426	35	1			26.9624	25.4648	1.53968
0.263033	35	1			26.8845	26.9333	1.16626
0.281333	35	1			27.3676	29.0143	0.790501
0.336867	35	1			27.8561	30.9544	0.479463
0.355633	35	1			28.3093	32.2216	0.386612
0.417967	35	1			28.8599	32.6181	0.386612
0.432633	35	1			29.3528	31.7737	0.479463
0.444	35	1			29.9577	29.3595	0.790501
0.496333	35	1			30.4774	26.608	1.16626
0.524	35	1			31.0455	24.247	1.53968
0.5611	35	1			31.6586	22.8163	1.81892
0.581967	35	1			32.4248	22.6346	1.92283
0.617467	35	1			32.7821	23.1536	1.81892
0.630567	35	1			32.5196	24.7241	1.53968
0.6707	35	1			31.7862	26.4978	1.16626
0.719	35	1			30.9173	28.2037	0.916886
0.783467	35	1			29.8782	29.4854	0.73969
0.799067	35	1			29.1815	29.7858	0.73969
0.800133	35	1			29.0164	29.2215	0.916886
0.810067	35	1			29.5647	27.6043	1.16626
0.839067	35	1			30.4045	25.6753	1.53968
0.844567	35	1			31.4063	23.4884	1.94531
0.8477	35	1			32.12	22.2522	2.30945
1.00987	35	1			33.0252	21.5206	2.55861
1.04913	35	1			33.1101	21.4971	2.80965
1.21007	35	1			33.1994	21.5159	3.12302
1.24317	35	1			33.2425	21.4843	3.62283
0.0730333	36	1			33.6956	21.527	4.0983
0.0830333	36	1			34.0282	21.0995	4.48145
0.124	36	1			34.1736	20.9055	4.65864
0.254	36	1			33.5076	21.5575	4.52486
0.2977	36	1			32.6089	22.5953	4.37201
0.343667	36	1			30.982	24.3303	4.03591
0.366533	36	1			29.5993	26.3686	3.67226
0.529133	36	1			28.5816	28.3951	3.34911
0.5465	36	1			28.3864	30.1912	3.09255
0.5968	36	1			29.0217	31.4415	2.83233
0.6064	36	1			30.2278	31.8721	2.60942
0.647833	36	1			30.6602	32.083	2.4023
0.690533	36	1			30.8619	31.8926	2.07915
0.821267	36	1			30.3197	31.5833	1.66607
0.961767	36	1			29.2443	31.0955	1.16626
1.00193	36	1			28.5525	30.2818	0.916886
1.02943	36	1			28.4081	29.2312	0.73969
1.04947	36	1			28.5807	27.8163	0.73969
0.0835333	37	1			28.6842	26.3827	0.916886
0.129867	37	1			28.1899	25.6107	1.29264
0.1645	37	1			27.6035	25.2434	1.79991
0.196133	37	1			26.5724	25.7037	2.29839
0.251167	37	1			25.4325	26.6292	2.71333
0.342367	37	1			25.1149	27.3733	3.11157
0.3771	37	1			25.5726	27.6864	3.3396
0.401333	37	1			26.9891	27.5975	3.46464
0.464967	37	1			28.9927	26.6448	3.50383
0.473367	37	1			30.9835	25.4224	3.46464
0.496267	37	1			33.0013	24.9939	3.3396
0.536667	37	1			34.5413	25.1426	3.11157
0.558767	37	1			35.7635	26.5097	2.71333
0.573833	37	1			36.6585	28.6231	2.29839
0.644867	37	1			37.4993	31.0403	1.9263
0.660867	37	1			38.196	33.1207	1.55287
0.674667	37	1			38.0522	34.8266	1.39635
0.741867	37	1			37.0773	35.5569	1.53019
0.7876	37	1			35.488	34.9601	1.90595
0.851167	37	1			33.6254	33.3304	2.45657
1.00143	37	1			31.4899	31.4572	3.11157
0.0835333	38	1			29.4856	29.5858	3.84913
0.137467	38	1			27.8991	28.2914	4.37754
0.1695	38	1			27.2321	27.589	4.73248
0.196667	38	1			27.3516	27.5475	4.94194
0.2225	38	1			28.1583	27.4438	5.16251
0.310667	38	1			29.647	27.7759	5.26455
0.317367	38	1			30.6417	28.1146	5.39833
0.361367	38	1			30.6083	28.7698	5.39833
0.378633	38	1			29.3395	29.3696	5.39094
0.392533	38	1			27.1226	30.3336	5.42274
0.421633	38	1			24.9848	31.0574	5.4214
0.464467	38	1			23.0941	32.0844	5.52298
0.488567	38	1			21.9706	33.448	5.54379
0.519533	38	1			21.65	34.8372	5.38882
0.573133	38	1			21.9991	35.815	4.93049
0.5845	38	1			23.154	36.2321	4.3794
0.619	38	1			24.4922	35.4927	3.72487
0.642233	38	1			25.8732	34.1773	3.06988
0.6658	38	1			26.8075	31.8128	2.56261
0.6716	38	1			27.192	29.5031	2.21699
0.821433	38	1			26.777	27.4268	2.27192
0.860433	38	1			25.7486	25.8459	2.33938
0.916733	38	1			24.4731	24.7212	2.52868
0.949133	38	1			23.4164	23.9409	2.60942
0.9785	38	1			23.2236	23.0866	2.70594
1.0015	38	1			23.7501	22.5159	2.70594
0.0785	39	1			25.247	21.7278	2.60942
0.136167	39	1			27.5959	20.9656	2.4023
0.1482	39	1			30.2886	20.4854	2.20553
0.1611	39	1			32.455	20.2224	1.9263
0.225367	39	1			33.6754	20.4815	1.64572
0.268167	39	1			33.5116	21.3372	1.581
0.313767	39	1			31.6828	22.7677	1.64572
0.3422	39	1			28.8209	24.8464	1.79991
0.3937	39	1			25.5884	26.6113	1.94531
0.409533	39	1			22.8674	28.3508	1.92283
0.431133	39	1			20.963	29.218	1.81892
0.451867	39	1			20.0045	29.6215	1.53968
0.4734	39	1			19.8049	29.3234	1.16626
0.484367	39	1			20.3541	28.6365	0.790501
0.535433	39	1			21.6466	27.8015	0.479463
0.560867	39	1			22.5933	27.3375	0.260227
0.571267	39	1			22.9641	27.3298	0.126385
0.598533	39	1			22.6936	27.4765	0.126385
0.672367	39	1			21.7994	27.7791	0.260227
0.8559	39	1			20.4709	28.2395	0.479463
0.9097	39	1			19.2182	29.0443	0.790501
0.921167	39	1			18.3126	30.0251	1.16626
0.9473	39	1			17.963	30.9237	1.53968
0.965867	39	1			18.1325	32.205	1.81892
0.9781	39	1			19.1561	32.8499	1.92283
1.0175	39	1			20.8928	33.1198	1.81892
1.0323	39	1			23.1514	32.4318	1.53968
0.103433	40	1			25.6445	31.3755	1.16626
0.156033	40	1			28.0206	29.3674	0.790501
0.188567	40	1			29.868	27.0957	0.479463
0.242233	40	1			31.3317	25.1163	0.260227
0.299067	40	1			31.7771	23.847	0.126385
0.308333	40	1			31.5023	23.6655	0
0.393767	40	1			30.7031	24.6772	0
0.494133	40	1			29.8271	25.9984	0
0.5228	40	1			28.9014	27.5324	0
0.6207	40	1			28.1229	29.0022	0
0.732767	40	1			27.0256	30.1232	0
0.948333	40	1			25.5202	30.7738	0
0.963733	40	1			23.4296	31.7041	0
1.01247	40	1			21.4257	32.8114	0
0.0695667	41	1			19.2801	33.3824	0
0.116133	41	1			17.496	33.2213	0
0.161	41	1			16.5284	33.149	0
0.265433	41	1			16.3146	32.212	0
0.372633	41	1			16.6591	31.1504	0.126385
0.410567	41	1			17.52	30.3025	0.260227
0.417467	41	1			18.3294	30.0142	0.479463
0.4271	41	1			18.9348	29.905	0.790501
0.4412	41	1			19.2799	30.3126	1.29264
0.498133	41	1			19.4579	30.7588	1.9263
0.523533	41	1			19.5388	30.9954	2.55861
0.537567	41	1			20.1074	31.0663	3.1928
0.6218	41	1			21.1897	30.8734	3.77568
0.6668	41	1			22.656	30.3614	4.24563
0.7343	41	1			23.7956	29.8015	4.52486
0.753167	41	1			24.8075	29.595	4.53226
0.814567	41	1			25.2082	29.3154	4.22122
0.814967	41	1			24.4787	28.4614	3.61883
0.847233	41	1			23.3363	27.7695	2.83233
0.866867	41	1			21.9065	26.6562	1.95676
1.00527	41	1			20.2606	25.6392	1.39635
1.02393	41	1			18.7836	24.6507	0.999917
1.0449	41	1			17.1774	24.0696	0.866075
0.0539667	42	1			15.4507	23.7443	0.916886
0.0614667	42	1			13.9698	23.2412	1.16626
0.0934667	42	1			12.6596	22.6256	1.53968
0.110767	42	1			11.7443	21.9556	1.94531
0.121067	42	1			11.5415	21.2406	2.18306
0.193167	42	1			11.6749	20.7502	2.29839
0.219167	42	1			12.2226	20.9184	2.33019
0.235933	42	1			12.7589	22.056	2.33251
0.270967	42	1			13.6483	23.7899	2.45657
0.2841	42	1			14.9943	26.0337	2.55861
0.2913	42	1			16.8094	28.305	2.66252
0.3081	42	1			18.8382	29.7471	2.73581
0.318067	42	1			21.219	30.438	2.70594
0.327033	42	1			23.4614	30.1466	2.70594
0.338867	42	1			25.7091	29.1141	2.73581
0.370567	42	1			27.1464	27.45	2.66252
0.379867	42	1			27.5077	25.753	2.685
0.398133	42	1			27.3939	24.2175	2.7168
0.419167	42	1			26.7885	22.8121	2.81198
0.448733	42	1			26.0884	22.3171	3.12069
0.462033	42	1			25.5512	22.895	3.46464
0.466933	42	1			25.005	24.5036	3.72275
0.5139	42	1			24.1601	26.7316	3.76423
0.526733	42	1			22.6156	29.7371	3.46252
0.566567	42	1			20.5998	32.5435	2.98518
0.5965	42	1			17.835	34.8153	2.45657
0.6271	42	1			15.1085	36.6628	1.90595
0.655567	42	1			12.21	37.3551	1.53019
0.691967	42	1			10.1475	37.3062	1.52273
0.813467	42	1			8.87179	36.3266	1.68671
0.8208	42	1			8.7443	34.6111	2.14553
0.8496	42	1			9.86056	32.2553	2.60942
0.881567	42	1			11.4171	29.5673	3.08909
0.889567	42	1			13.4354	27.5006	3.35861
0.910567	42	1			15.9171	25.4379	3.35861
0.9457	42	1			17.9952	23.736	3.08909
-0.161367	43	1			19.7152	22.4214	2.60942
-0.134067	43	1			21.5058	21.6801	2.01915
0.0883333	43	1			22.8835	21.2336	1.42648
0.103933	43	1			24.1771	21.95	0.916886
0.156467	43	1			25.0558	23.1728	0.479463
0.173033	43	1			25.1949	24.8058	0.260227
0.1964	43	1			24.4419	26.5477	0.126385
0.2512	43	1			22.6166	28.3594	0
0.3306	43	1			19.9826	29.6347	0
0.341733	43	1			17.3045	30.6386	0
0.347333	43	1			14.6669	31.1765	0
0.3637	43	1			12.7331	30.962	0
0.3778	43	1			11.5963	30.4682	0
0.413967	43	1			11.0106	30.2488	0
0.446433	43	1			11.0585	30.3569	0
0.565567	43	1			11.093	30.8622	0
0.585	43	1			10.7116	31.2784	0
0.699833	43	1			10.2786	31.5273	0
0.7271	43	1			9.67555	31.1325	0
0.756467	43	1			9.1198	30.4162	0.126385
0.864333	43	1			8.76256	29.275	0.260227
0.8706	43	1			8.96269	27.8389	0.479463
0.969733	43	1			9.23803	25.9913	0.916886
0.992633	43	1			9.87638	24.4304	1.42648
1.0029	43	1			10.3814	23.4675	2.01915
1.03777	43	1			10.7994	23.0516	2.60942
1.3372	43	1			10.9834	23.8221	3.08909
1.36483	43	1			10.5759	25.5073	3.35861
0.120333	44	1			9.58968	28.3826	3.35861
0.1609	44	1			8.69056	31.8978	3.08909
0.223333	44	1			7.84168	35.4211	2.60942
0.279967	44	1			7.86677	38.6194	2.01915
0.2977	44	1			8.63733	40.6081	1.55287
0.313467	44	1			10.266	41.2474	1.17711
0.3407	44	1			12.7057	40.4802	0.958926
0.350733	44	1			15.2538	38.9192	1.17711
0.3622	44	1			17.3372	36.7665	1.55287
0.397567	44	1			18.5457	34.9155	2.01915
0.413267	44	1			18.46	33.5121	2.60942
0.439967	44	1			17.4367	32.363	3.08909
0.454767	44	1			15.8911	32.119	3.35861
0.484167	44	1			14.4492	31.9166	3.48499
0.539733	44	1			13.6925	31.4534	3.34932
0.596333	44	1			13.6277	30.3953	3.08889
0.611533	44	1			14.0492	28.428	2.80965
0.660767	44	1			14.7117	25.674	2.71913
0.679067	44	1			15.5034	22.6287	2.7168
0.747167	44	1			16.4567	19.8567	2.77785
0.791867	44	1			17.0337	17.7039	2.97356
0.835433	44	1			17.6256	16.8237	3.11157
0.8824	44	1			18.2592	16.7856	3.07937
0.8978	44	1			19.0564	18.0082	2.98518
0.911633	44	1			19.6379	19.7973	2.71333
0.9576	44	1			20.2491	22.0674	2.29839
0.981133	44	1			20.5555	24.7093	1.79991
1.00637	44	1			20.9786	26.8143	1.29264
-0.0303	45	1			21.1749	28.2434	0.790501
0.0549333	45	1			21.3163	29.0374	0.479463
0.0681	45	1			21.4222	29.4354	0.260227
0.1629	45	1			21.6542	29.3816	0.126385
0.195367	45	1			22.0192	29.7073	0
0.249633	45	1			22.2265	29.9239	0
0.276333	45	1			22.7931	30.0291	0
0.302333	45	1			23.3812	30.548	0
0.327167	45	1			24.0578	30.5867	0
0.378333	45	1			24.6694	30.4003	0.126385
0.415267	45	1			25.0925	30.0762	0.386612
0.449167	45	1			25.1086	29.6588	0.866075
0.464	45	1			24.4468	29.345	1.53019
0.556433	45	1			23.4538	29.3523	2.43622
0.5869	45	1			21.9426	29.7821	3.49644
0.6085	45	1			20.6886	30.7574	4.52486
0.7035	45	1			20.0443	31.7051	5.28144
0.8036	45	1			20.0366	32.2589	5.56068
0.814633	45	1			20.3545	32.7486	5.28144
0.845633	45	1			21.0326	32.7026	4.52486
0.880633	45	1			21.6417	32.4832	3.49644
0.893833	45	1			21.7175	31.9623	2.43622
0.918767	45	1			21.4336	30.8941	1.65658
0.955933	45	1			20.5348	29.6922	1.1263
1.01027	45	1			19.4143	28.0308	0.866075
1.0202	45	1			18.2844	26.4679	1.04327
1.03107	45	1			17.8103	25.5599	1.42648
1.04503	45	1			17.7993	26.2979	2.01915
0.0934	46	1			18.1011	27.9836	2.60942
0.1478	46	1			18.6293	30.4892	3.08909
0.161233	46	1			18.7139	33.4053	3.35861
0.1895	46	1			18.0594	36.1516	3.48499
0.230567	46	1			17.1049	38.0951	3.34932
0.260533	46	1			16.0029	38.5227	3.08889
0.287033	46	1			15.0067	36.9594	2.93603
0.318733	46	1			14.2461	33.9834	2.85297
0.362033	46	1			13.8933	29.7986	2.93603
0.372667	46	1			14.0516	25.3912	3.08889
0.394967	46	1			14.3153	21.9512	3.34932
0.455367	46	1			14.5541	19.8638	3.48499
0.495067	46	1			14.8459	19.7748	3.48499
0.528	46	1			15.1103	21.3827	3.34932
0.545233	46	1			15.6448	23.9174	3.08889
0.551367	46	1			16.3965	27.3256	2.80965
0.6064	46	1			17.3036	30.4564	2.59274
0.6222	46	1			18.4249	32.2762	2.45657
0.629767	46	1			19.5423	32.7394	2.29839
0.638333	46	1			20.6676	31.9271	2.18306
0.7244	46	1			21.752	29.96	1.94531
0.751133	46	1			22.8267	27.7312	1.53968
0.863933	46	1			23.7295	25.4883	1.16626
0.8934	46	1			23.9992	24.1689	0.790501
0.914267	46	1			23.6471	24.6168	0.479463
0.945667	46	1			22.6306	26.4256	0.260227
0.976533	46	1			21.3548	29.4704	0.126385
0.986867	46	1			20.0325	32.7863	0
0.997767	46	1			19.1523	35.468	0
1.0088	46	1			19.1846	36.6552	0.126385
1.02643	46	1			20.2718	36.2053	0.260227
1.37393	46	1			21.9924	34.1409	0.479463
0.144367	47	1			24.495	31.2944	0.790501
0.1776	47	1			27.0596	28.0427	1.16626
0.1883	47	1			29.3598	25.255	1.53968
0.232933	47	1			31.35	23.1223	2.07169
0.2602	47	1			32.3124	22.0266	2.44329
0.3161	47	1			32.0869	22.2628	2.77785
0.394067	47	1			30.7351	23.3765	3.12069
0.417233	47	1			28.004	25.206	3.49877
0.443633	47	1			24.7518	27.5557	3.86987
0.491333	47	1			21.3048	29.5343	4.11731
0.522233	47	1			18.3529	30.4321	4.10589
0.572633	47	1			16.7816	30.3713	3.76423
0.616067	47	1			16.2406	29.2155	3.07937
0.631633	47	1			16.6609	26.7497	2.33251
0.679367	47	1			17.6568	23.8913	1.581
0.759167	47	1			18.3805	21.0929	1.08531
0.7647	47	1			19.311	19.2443	0.780682
0.769233	47	1			19.9555	18.2613	0.732233
0.827133	47	1			20.3	18.5327	0.916886
0.9298	47	1			20.4706	19.9942	1.55287
0.9582	47	1			20.2859	22.1004	2.27937
0.992233	47	1			20.0333	24.5072	3.08889
0.0523	48	1			19.676	26.209	3.87959
0.0890667	48	1			19.8399	27.4681	4.52486
0.144333	48	1			20.5495	27.7847	5.02468
0.169	48	1			21.792	27.0807	5.16824
0.214967	48	1			23.2029	25.6471	5.01172
0.228733	48	1			24.6559	23.7694	4.62857
0.2438	48	1			26.0967	22.5123	4.13243
0.3109	48	1			27.0655	21.3361	3.74921
0.3374	48	1			27.6209	20.7448	3.34911
0.3713	48	1			27.4729	21.3789	3.14199
0.387833	48	1			26.2724	23.5878	2.99604
0.393567	48	1			24.9157	26.8976	2.83233
0.466733	48	1			23.515	30.5331	2.70594
0.492767	48	1			22.8653	34.5496	2.73581
0.5115	48	1			22.8269	38.0417	2.66252
0.523067	48	1			24.1469	40.931	2.55861
0.557833	48	1			25.4272	42.505	2.45657
0.680233	48	1			26.7675	42.8614	2.33251
0.697033	48	1			27.6716	41.6348	2.45657
0.727367	48	1			28.1099	38.6527	2.55861
0.7583	48	1			27.805	34.1567	2.66252
0.791267	48	1			26.8629	28.6416	2.73581
0.820533	48	1			25.1906	23.4885	2.70594
0.912967	48	1			23.1665	18.9048	2.83233
0.9154	48	1			21.1319	15.3795	2.86965
1.034	48	1			19.7721	13.0249	2.88176
0.0553667	49	1			18.9497	12.1398	2.86965
0.0579667	49	1			19.4016	13.0852	2.83233
0.0836667	49	1			20.4155	14.9681	2.70594
0.1485	49	1			21.4632	18.1003	2.60942
0.1702	49	1			22.2504	21.8761	2.4023
0.186733	49	1			23.1299	25.8775	2.07915
0.2027	49	1			23.5974	29.0937	1.66607
0.2683	49	1			23.985	31.3376	1.16626
0.295133	49	1			24.0482	32.2119	0.790501
0.430867	49	1			23.8453	31.8925	0.479463
0.452433	49	1			23.1784	30.9678	0.260227
0.481367	49	1			22.3408	29.5414	0.126385
0.490933	49	1			21.0166	28.26	0
0.5091	49	1			19.6707	27.1773	0
0.5362	49	1			18.3239	26.7768	0
0.554133	49	1			16.8893	27.2012	0.126385
0.5668	49	1			15.9481	27.6953	0.260227
0.5876	49	1			15.7064	29.0196	0.479463
0.652367	49	1			16.1517	30.3761	0.916886
0.738333	49	1			17.0443	31.5931	1.42648
0.806433	49	1			18.3123	32.6077	2.01915
0.8518	49	1			19.824	33.2244	2.60942
0.879767	49	1			21.2764	33.2482	3.08909
0.9518	49	1			22.6694	32.2931	3.35861
1.0079	49	1			23.8124	30.6343	3.35861
0.0879667	50	1			24.2786	28.4162	3.21548
0.095	50	1			24.6625	26.7695	2.86965
0.1333	50	1			25.531	25.7075	2.49861
0.174167	50	1			26.1996	25.7466	2.21699
0.252767	50	1			27.08	26.7374	2.08314
0.329533	50	1			27.9913	28.3655	2.01915
0.345433	50	1			28.576	30.0745	2.07915
0.382633	50	1			28.714	30.9969	2.04922
0.390067	50	1			28.579	31.4033	1.81892
0.406433	50	1			27.9208	31.0589	1.53968
0.445933	50	1			27.6599	30.079	1.16626
0.467033	50	1			27.5709	29.2301	0.790501
0.517033	50	1			27.9347	28.2144	0.479463
0.5259	50	1			28.9427	27.6191	0.260227
0.573967	50	1			30.1705	27.4629	0.126385
0.5919	50	1			31.1141	27.6095	0
0.676367	50	1			30.9902	28.0283	0
0.690267	50	1			29.6531	28.6804	0.126385
0.825667	50	1			27.9437	29.0605	0.260227
0.8471	50	1			25.6274	28.7954	0.479463
0.889733	50	1			23.136	28.0267	0.790501
0.923867	50	1			20.9025	26.934	1.16626
0.974367	50	1			19.2955	25.4485	1.53968
1.00113	50	1			18.2345	23.3561	1.81892
1.01633	50	1			18.1779	21.3616	1.92283
-0.0750667	51	1			18.6387	19.702	1.81892
0.0678333	51	1			19.9677	18.2994	1.53968
0.1139	51	1			22.0407	17.818	1.16626
0.197167	51	1			24.1502	18.4354	0.790501
0.321633	51	1			26.0604	19.7199	0.479463
0.3995	51	1			27.3314	21.3279	0.386612
0.453433	51	1			27.8475	22.5686	0.386612
0.529067	51	1			27.4956	22.9541	0.605848
0.5634	51	1			26.2374	22.5219	1.05073
0.587133	51	1			24.6699	21.7501	1.64572
0.597433	51	1			23.4139	21.1091	2.33019
0.638367	51	1			22.5029	21.1901	2.98518
0.6802	51	1			22.1259	22.3034	3.46252
0.815333	51	1			22.7294	24.0577	3.63785
0.8254	51	1			23.8509	25.7903	3.46252
0.847	51	1			25.5543	26.8315	3.11157
0.8664	51	1			26.9312	26.7058	2.59041
0.881567	51	1			27.3436	25.2955	2.25157
0.901367	51	1			26.822	22.8276	2.22784
0.930133	51	1			25.4696	19.6331	2.5118
-0.287267	52	1			23.8445	17.011	3.06988
0.0192667	52	1			21.8181	15.2303	3.90207
0.0712333	52	1			20.238	14.9376	4.62878
0.0918333	52	1			19.3555	15.7242	5.30391
0.100233	52	1			19.1045	17.3146	5.54167
0.1161	52	1			18.9065	19.0553	5.38748
0.130567	52	1			18.7595	20.7669	5.06599
0.198333	52	1			18.4844	21.9748	4.61189
0.233133	52	1			18.1401	22.8566	4.23613
0.246533	52	1			17.8327	23.4261	4.13216
0.264567	52	1			17.8168	23.9209	4.08901
0.282467	52	1			18.4329	23.8948	4.22468
0.306067	52	1			19.6285	23.6113	4.27549
0.325733	52	1			21.2716	22.4926	4.25535
0.343167	52	1			22.6731	21.3535	4.14911
0.355267	52	1			23.5544	19.7983	3.83807
0.3996	52	1			24.2243	18.7926	3.34932
0.421867	52	1			24.3068	18.2645	2.73581
0.430233	52	1			23.8525	18.0915	2.14553
0.443433	52	1			23.2316	18.1127	1.68671
0.4662	52	1			22.6037	18.5762	1.39635
0.5019	52	1			22.0784	19.0666	1.26996
0.553067	52	1			21.2702	19.8567	1.42648
0.563	52	1			20.2393	20.8113	1.66607
0.641433	52	1			19.5593	21.8535	1.81892
0.696733	52	1			19.1258	22.7097	2.04922
0.762933	52	1			19.2461	23.9304	2.07915
0.7669	52	1			19.6272	24.969	2.01915
0.851567	52	1			20.362	25.9734	1.95676
0.860833	52	1			21.526	26.4941	1.95676
0.8834	52	1			22.3649	26.7613	2.01915
0.897167	52	1			22.5964	26.294	2.07915
0.910033	52	1			22.3833	25.8043	2.04922
0.973333	52	1			21.5787	25.3294	1.94531
1.01567	52	1			20.2673	24.6608	1.9263
0.057	53	1			19.1898	23.5927	1.90595
0.102633	53	1			18.7924	22.3504	2.06046
0.1318	53	1			19.0966	20.735	2.43622
0.1854	53	1			19.6846	19.3237	2.96617
0.306	53	1			20.4707	18.456	3.48499
0.3378	53	1			20.7196	18.2989	3.74176
0.344767	53	1			20.4885	18.7218	3.74176
0.351033	53	1			19.9647	19.9165	3.35861
0.372867	53	1			19.5449	21.674	2.70594
0.382133	53	1			19.2179	23.3504	1.95676
0.434933	53	1			19.4707	24.7466	1.26996
0.513633	53	1			20.4354	25.9134	0.866075
0.546233	53	1			21.7781	26.549	0.646839
0.570833	53	1			23.9246	26.5487	0.605848
0.580667	53	1			25.9516	25.7678	0.790501
0.607167	53	1			27.4942	24.0029	1.16626
0.626633	53	1			28.1906	22.06	1.53968
0.6761	53	1			28.5694	19.9924	2.07169
0.752133	53	1			28.3023	18.177	2.44329
0.8178	53	1			27.8505	17.4351	2.77785
0.832633	53	1			27.4992	18.0597	3.12069
0.8648	53	1			26.6865	19.5786	3.49877
0.901567	53	1			25.9503	21.431	3.86987
0.987533	53	1			25.3398	22.9634	4.24369
1.0145	53	1			25.1619	24.0714	4.36612
1.04577	53	1			25.1691	24.2565	4.24369
-0.2608	54	1			25.0386	23.8008	3.86987
-0.248133	54	1			24.5618	23.2953	3.49877
-0.233567	54	1			23.8164	23.2608	3.12069
-0.1673	54	1			23.1981	23.6111	2.77785
0.0580333	54	1			22.8846	24.1779	2.44329
0.0628	54	1			22.5104	24.0373	2.07169
0.0776333	54	1			21.8734	23.1803	1.66607
0.112133	54	1			21.0041	21.7555	1.42648
0.1278	54	1			20.0179	19.5958	1.26996
0.171267	54	1			19.0442	17.777	1.26996
0.185667	54	1			18.9529	16.9368	1.42648
0.198733	54	1			19.3194	16.9347	1.66607
0.229867	54	1			20.5173	17.7872	1.81892
0.321267	54	1			22.0695	18.8195	1.92283
0.3529	54	1			23.7774	20.0583	1.81892
0.3699	54	1			25.3688	21.3296	1.53968
0.4854	54	1			26.6623	22.201	1.16626
0.502967	54	1			27.8469	22.4587	0.790501
0.521267	54	1			28.7186	22.4365	0.479463
0.5271	54	1			29.4231	22.1125	0.260227
0.5585	54	1			30.1265	21.5937	0.126385
0.625233	54	1			30.3012	21.2483	0
0.8087	54	1			29.7682	21.2378	0
0.857967	54	1			28.3649	21.5255	0
0.9046	54	1			26.8156	21.6936	0
0.919767	54	1			24.7597	21.3971	0
0.984733	54	1			22.841	20.6693	0
1.0579	54	1			20.9905	19.2745	0
-0.0586	55	1			19.5191	17.4902	0
0.0769333	55	1			18.1279	15.7781	0
0.101667	55	1			17.1682	14.0385	0
0.121167	55	1			16.6117	12.7159	0
0.132233	55	1			16.2145	12.3587	0
0.147567	55	1			16.8406	12.2716	0
0.1798	55	1			18.09	13.2035	0
0.203133	55	1			19.8013	15.0356	0
0.2131	55	1			21.6048	17.5604	0.126385
0.223133	55	1			22.6823	20.3384	0.260227
0.231233	55	1			22.9674	23.0617	0.605848
0.244	55	1			22.197	25.2059	1.05073
0.253533	55	1			20.9059	26.4481	1.64572
0.297	55	1			19.4045	26.9568	2.45657
0.322967	55	1			17.9715	26.3257	3.24541
0.3336	55	1			17.0255	25.0621	3.94198
0.3538	55	1			16.5473	23.4112	4.42835
0.382733	55	1			15.9086	22.0841	4.62878
0.405867	55	1			15.4369	20.888	4.52486
0.444567	55	1			14.8438	19.839	4.14911
0.6233	55	1			13.998	19.163	3.56855
0.693667	55	1			13.2245	18.271	2.86965
0.729467	55	1			12.3086	17.24	2.14553
0.781167	55	1			11.5065	16.13	1.42648
0.799367	55	1			10.9998	14.8626	0.916886
0.811	55	1			10.4934	13.6526	0.479463
0.826867	55	1			10.4176	12.2754	0.260227
0.8382	55	1			10.5911	10.835	0.126385
0.914567	55	1			11.1465	9.14182	0
0.9531	55	1			11.6602	7.68933	0
0.964333	55	1			11.8709	6.31889	0
1.00557	55	1			11.7836	5.40752	0
1.05787	55	1			11.5269	4.80948	0.25277
0.0497333	56	1			10.8425	5.05172	0.520454
0.0592	56	1			10.091	5.88113	1.08531
0.0983	56	1			9.28192	7.18399	1.84123
0.1223	56	1			8.7326	8.51713	2.81198
0.152433	56	1			8.34496	9.5552	3.86987
0.234867	56	1			8.02566	9.66657	4.8041
0.2535	56	1			7.82064	9.0156	5.38535
0.269867	56	1			7.94269	8.12122	5.45677
0.297833	56	1			8.23206	7.02671	5.0022
0.3077	56	1			8.40599	6.43489	4.15144
0.376567	56	1			8.30843	6.40949	3.12069
0.421367	56	1			8.15322	7.06091	2.12518
0.430333	56	1			7.83799	7.99424	1.31095
0.441267	56	1			7.24399	8.9024	0.732233
0.453133	56	1			6.59272	9.87079	0.386612
0.497433	56	1			5.97065	10.4096	0.386612
0.513933	56	1			5.30555	10.7198	0.605848
0.591	56	1			4.62478	10.8533	1.05073
0.612133	56	1			3.77568	11.0816	1.64572
0.677633	56	1			3.1928	11.4994	2.33019
0.757033	56	1			2.55861	12.1511	2.98518
0.804633	56	1			1.9263	12.8219	3.46252
0.845533	56	1			1.29264	13.093	3.63785
0.874033	56	1			0.790501	13.2519	3.46252
0.940833	56	1			0.479463	12.7515	2.98518
0.9442	56	1			0.260227	11.7231	2.33019
0.9647	56	1			0.126385	10.4067	1.64572
1.06617	56	1			0	9.06254	1.05073
0.0442333	57	1			0	8.02739	0.605848
0.122267	57	1			0	7.48494	0.260227
0.1431	57	1			0	7.21143	0.25277
0.153567	57	1			0	7.10644	0.260227
0.161633	57	1			0	7.14514	0.479463
0.177533	57	1			0	7.08768	0.790501
0.185433	57	1			0	6.85505	1.16626
0.216733	57	1			0	6.44749	1.53968
0.2463	57	1			0	5.75161	1.94531
0.2905	57	1			0	4.81496	2.30945
0.312033	57	1			0	3.8116	2.55861
0.335767	57	1			0	3.10574	2.80965
0.3815	57	1			0	2.7073	3.12302
0.3856	57	1			0	2.70835	3.49644
0.407433	57	1			0	3.26771	3.83807
0.435267	57	1			0	4.12497	4.00198
0.439967	57	1			0	4.89829	3.99453
0.460167	57	1			0	5.56068	3.61883
0.543933	57	1			0	5.66459	3.18541
0.603067	57	1			0	5.17753	2.74726
0.6289	57	1			0	4.37201	2.43622
0.6668	57	1			0	3.38324	2.27937
0.695167	57	1			0	2.53993	2.20553
0.737867	57	1			0	2.00965	2.04922
0.780567	57	1			0	1.8131	1.81892
0.7961	57	1			0	1.79245	1.53968
0.8641	57	1			0	1.81892	1.16626
0.8853	57	1			0	1.92283	0.790501
0.9112	57	1			0	1.81892	0.479463
0.939733	57	1			0	1.66607	0.260227
0.971767	57	1			0	1.42648	0.126385
1.03687	57	1			0	1.26996	0
0.105767	58	1			0	1.26996	0
0.1269	58	1			0	1.42648	0
0.143733	58	1			0	1.66607	0
0.197867	58	1			0	1.81892	0.126385
0.282733	58	1			0	2.1756	0.260227
0.307067	58	1			0	2.33938	0.479463
0.3138	58	1			0	2.49861	0.790501
0.325133	58	1			0	2.74726	1.29264
0.381633	58	1			0	3.12302	1.79991
0.415367	58	1			0	3.55883	2.29839
0.425	58	1			0	3.89807	2.71333
0.438633	58	1			0	3.97205	3.36434
0.4562	58	1			0	3.63785	3.98644
0.4846	58	1			0	3.20575	4.6838
0.545533	58	1			0	2.59274	5.5643
0.576667	58	1			0	2.06046	6.58766
0.5931	58	1			0	1.87581	7.58522
0.608033	58	1			0	1.94694	8.2891
0.641233	58	1			0	2.27192	8.37792
0.6528	58	1			0	2.60942	7.85906
0.711867	58	1			0	3.34186	6.6982
0.794367	58	1			0	3.87906	5.16484
0.828567	58	1			0	4.31753	3.53776
0.894167	58	1			0	4.67009	2.22889
0.9154	58	1			0	4.94194	1.26014
0.927167	58	1			0	5.2249	0.639382
0.980933	58	1			0	5.32456	0.126385
0.9988	58	1			0	5.24202	0
1.0374	58	1			0	4.90781	0
0.142433	59	1			0	4.63224	0
0.182067	59	1			0	4.25881	0
0.3109	59	1			0	3.87939	0
0.331633	59	1			0	3.67226	0
0.339067	59	1			0	3.50563	0
0.424867	59	1			0	3.33214	0
0.476767	59	1			0	2.98518	0
0.5048	59	1			0	2.71333	0
0.517667	59	1			0	2.29839	0
0.529967	59	1			0	2.05268	0
0.595933	59	1			0	1.8131	0
0.620767	59	1			0	1.74943	0
0.635933	59	1			0	2.06046	0.126385
0.719767	59	1			0	2.59274	0.260227
0.7534	59	1			0	3.20575	0.479463
0.774733	59	1			0	3.63785	0.790501
0.801433	59	1			0	3.84567	1.16626
0.868633	59	1			0	3.63785	1.53968
0.8897	59	1			0	3.07937	1.81892
0.900833	59	1			0	2.33251	1.92283
0.975367	59	1			0	1.581	1.81892
-0.232567	60	1			0	0.958926	1.53968
0.0622667	60	1			0	0.520454	1.16626
0.118867	60	1			0	0.25277	0.790501
0.140367	60	1			0	0	0.479463
0.1624	60	1			0	0	0.260227
0.186667	60	1			0	0.126385	0.126385
0.253	60	1			0	0.386612	0
0.265533	60	1			0	0.73969	0
0.3324	60	1			0	1.26996	0
0.337633	60	1			0	1.95676	0
0.3969	60	1			0	2.70594	0
0.409833	60	1			0	3.35861	0
0.422967	60	1			0	3.74176	0.126385
0.484233	60	1			0	3.74176	0.260227
0.4848	60	1			0	3.35861	0.479463
0.510333	60	1			0	2.83233	0.790501
0.557	60	1			0	2.21699	1.16626
0.564433	60	1			0	1.74943	1.53968
0.595433	60	1			0	1.53019	1.81892
0.627767	60	1			0	1.55287	1.92283
0.7148	60	1			0	1.79245	1.81892
0.744367	60	1			0	2.07915	1.79245
0.760333	60	1			0	2.4023	1.68671
0.8341	60	1			0	2.60942	1.74943
0.869267	60	1			0	2.70594	2.18685
0.923467	60	1			0	2.70594	2.85297
0.949167	60	1			0	2.73581	3.68522
0.981467	60	1			0	2.66252	4.42835
1.04693	60	1			0	2.55861	5.01192
0.0926	61	1			0	2.58296	5.17753
0.115267	61	1			0	2.59274	4.89829
0.122567	61	1			0	2.80965	4.25535
0.1401	61	1			0	3.21527	3.39992
0.1482	61	1			0.126385	3.60955	2.49861
0.1622	61	1			0.260227	3.96446	1.68671
0.195233	61	1			0.479463	4.14911	1.04327
0.2391	61	1			0.790501	4.25535	0.479463
0.256267	61	1			1.16626	4.14911	0.260227
0.296533	61	1			1.66607	3.83807	0.126385
0.318033	61	1			2.07915	3.34932	0
0.350467	61	1			2.4023	2.73581	0
0.374767	61	1			2.60942	2.01915	0
0.389233	61	1			2.70594	1.55287	0
0.407267	61	1			2.70594	1.17711	0
0.4173	61	1			2.60942	1.08531	0
0.447867	61	1			2.4023	1.31095	0
0.458067	61	1			2.20553	1.77211	0
0.4679	61	1			1.9263	2.33019	0.126385
0.492967	61	1			1.64572	2.98518	0.260227
0.521167	61	1			1.581	3.5889	0.479463
0.571833	61	1			1.64572	3.89807	0.790501
0.579967	61	1			1.79991	4.06837	1.16626
0.596167	61	1			1.94531	4.03591	1.53968
0.6962	61	1			1.92283	4.10229	1.81892
0.735833	61	1			1.81892	4.23613	1.92283
0.801233	61	1			1.53968	4.51537	1.81892
0.811967	61	1			1.16626	4.98525	1.53968
0.839667	61	1			0.790501	5.32456	1.16626
0.896467	61	1			0.479463	5.60805	0.916886
0.908367	61	1			0.260227	5.72099	0.73969
0.922233	61	1			0.126385	5.80589	0.73969
0.9325	61	1			0	5.74402	0.916886
0.977867	61	1			0	5.6793	1.16626
0.986633	61	1			0	5.6517	1.53968
1.0008	61	1			0	5.57559	1.81892
-0.1544	62	1			0	5.50414	1.92283
0.0872	62	1			0	5.16824	1.81892
0.175733	62	1			0	4.65864	1.53968
0.1974	62	1			0	3.83807	1.16626
0.2529	62	1			0	2.96617	0.790501
0.303567	62	1			0	2.08314	0.479463
0.3312	62	1			0	1.26996	0.260227
0.3429	62	1			0	0.73969	0.25277
0.351067	62	1			0	0.386612	0.260227
0.357	62	1			0	0.126385	0.479463
0.416933	62	1			0	0	0.790501
0.441533	62	1			0	0	1.29264
0.472333	62	1			0	0	1.79991
0.473067	62	1			0	0	2.29839
0.500967	62	1			0.126385	0	2.71333
0.528467	62	1			0.260227	0	2.98518
0.5522	62	1			0.479463	0.126385	3.07937
0.566467	62	1			0.790501	0.260227	2.98518
0.5783	62	1			1.16626	0.479463	2.71333
0.594867	62	1			1.53968	0.790501	2.29839
0.637267	62	1			1.81892	1.16626	1.79991
0.7719	62	1			1.92283	1.66607	1.29264
0.786933	62	1			1.81892	2.07915	0.790501
0.796033	62	1			1.53968	2.4023	0.605848
0.828467	62	1			1.16626	2.60942	0.520454
0.858	62	1			0.790501	2.70594	0.605848
0.8855	62	1			0.479463	2.70594	0.790501
0.987133	62	1			0.260227	2.60942	1.16626
1.02273	62	1			0.126385	2.4023	1.66607
1.05383	62	1			0	2.07915	2.07915
1.0618	62	1			0	1.66607	2.4023
0.0962333	63	1			0	1.16626	2.60942
0.104833	63	1			0	0.790501	2.70594
0.121	63	1			0	0.479463	2.70594
0.127567	63	1			0	0.260227	2.60942
0.146767	63	1			0	0.126385	2.4023
0.163067	63	1			0	0	2.20553
0.170267	63	1			0	0	1.9263
0.203367	63	1			0	0	1.64572
0.251633	63	1			0	0	1.70739
0.2785	63	1			0	0.126385	2.15872
0.286367	63	1			0	0.260227	2.79983
0.320867	63	1			0	0.479463	3.69473
0.360267	63	1			0	0.790501	4.67009
0.380667	63	1			0	1.16626	5.69112
0.4087	63	1			0	1.53968	6.43798
0.4167	63	1			0	1.94531	6.72694
0.466233	63	1			0	2.18306	6.45509
0.474767	63	1			0	2.29839	5.65699
0.4879	63	1			0	2.33019	4.50585
0.5071	63	1			0	2.33251	3.2494
0.532067	63	1			0	2.33019	2.06046
0.592333	63	1			0	2.29839	1.21915
0.6175	63	1			0	2.18306	0.646839
0.6467	63	1			0	1.94531	0.25277
0.676867	63	1			0	1.53968	0
0.688867	63	1			0	1.16626	0
0.7424	63	1			0	0.790501	0.126385
0.771567	63	1			0	0.479463	0.260227
0.813267	63	1			0	0.260227	0.479463
0.826867	63	1			0	0.126385	0.790501
0.839533	63	1			0	0	1.16626
0.895833	63	1			0	0	1.53968
0.932167	63	1			0	0	1.81892
0.0533	64	1			0	0	1.92283
0.0653	64	1			0	0	1.81892
0.150033	64	1			0	0	1.53968
0.1893	64	1			0	0	1.29264
0.2577	64	1			0	0	1.05073
0.284767	64	1			0	0	0.958926
0.2997	64	1			0	0.25277	1.17711
0.327	64	1			0	0.520454	1.67925
0.3642	64	1			0	1.08531	2.40576
0.3907	64	1			0	1.84123	3.4755
0.454267	64	1			0	2.81198	4.74567
0.498533	64	1			0	3.86987	6.05506
0.531267	64	1			0	4.8041	7.33451
0.546433	64	1			0	5.38535	8.40446
0.566133	64	1			0	5.45677	9.05712
0.621767	64	1			0	5.0022	9.11951
0.6471	64	1			0	4.15144	8.52685
0.661767	64	1			0	3.12069	7.36458
0.690333	64	1			0	2.12518	5.92121
0.749367	64	1			0	1.31095	4.49636
0.9319	64	1			0	0.732233	3.42868
0.9564	64	1			0	0.260227	2.7073
0.982233	64	1			0	0.126385	2.5118
1.02473	64	1			0	0	2.7168
0.119333	65	1			0	0	3.11157
0.142467	65	1			0	0.126385	3.5889
0.2049	65	1			0	0.260227	3.89807
0.215067	65	1			0	0.479463	3.94198
0.2708	65	1			0	0.790501	3.77568
0.2921	65	1			0	1.16626	3.49644
0.309967	65	1			0	1.53968	3.31179
0.351333	65	1			0	1.81892	3.12988
0.358333	65	1			0	1.92283	3.00814
0.384333	65	1			0	1.81892	2.99604
0.4175	65	1			0	1.53968	3.09255
0.4482	65	1			0	1.16626	3.18541
0.456067	65	1			0	0.790501	3.39992
0.5129	65	1			0	0.479463	3.56855
0.529567	65	1			0	0.260227	3.61883
0.5371	65	1			0	0.126385	3.48499
0.553933	65	1			0	0	3.21548
0.571467	65	1			0	0	2.86965
0.640967	65	1			0	0	2.49861
0.645233	65	1			0	0	2.21699
0.729733	65	1			0.126385	0	2.20953
0.7499	65	1			0.260227	0	2.27937
0.7948	65	1			0.479463	0	2.55861
0.837367	65	1			0.790501	0.126385	2.83972
0.0857667	66	1			1.16626	0.260227	2.98518
0.141067	66	1			1.53968	0.479463	3.07937
0.176367	66	1			1.81892	0.790501	2.98518
0.2129	66	1			1.92283	1.16626	2.71333
0.234667	66	1			1.81892	1.53968	2.29839
0.273033	66	1			1.53968	1.81892	1.79991
0.371433	66	1			1.16626	1.92283	1.29264
0.4119	66	1			0.790501	1.81892	0.916886
0.435233	66	1			0.479463	1.53968	0.73969
0.4593	66	1			0.260227	1.16626	0.73969
0.473133	66	1			0.126385	0.790501	0.916886
0.552	66	1			0	0.479463	1.16626
0.5709	66	1			0	0.260227	1.53968
0.5884	66	1			0	0.25277	1.81892
0.6075	66	1			0	0.260227	1.92283
0.629567	66	1			0	0.479463	1.81892
0.6706	66	1			0	0.790501	1.66607
0.7195	66	1			0	1.16626	1.42648
0.736733	66	1			0	1.53968	1.26996
0.8085	66	1			0	1.81892	1.26996
0.840167	66	1			0	1.92283	1.42648
0.896967	66	1			0	1.81892	1.66607
0.927567	66	1			0	1.53968	1.81892
0.9581	66	1			0.126385	1.16626	1.92283
1.00353	66	1			0.260227	0.790501	1.81892
1.02373	66	1			0.479463	0.479463	1.53968
1.0334	66	1			0.790501	0.260227	1.29264
0.0621333	67	1			1.16626	0.126385	1.05073
0.0997	67	1			1.53968	0	0.958926
0.117233	67	1			1.81892	0	1.05073
0.154333	67	1			1.92283	0.126385	1.29264
0.176367	67	1			1.81892	0.260227	1.53968
0.220033	67	1			1.66607	0.479463	1.81892
0.258233	67	1			1.42648	0.790501	1.92283
0.272767	67	1			1.26996	1.16626	1.81892
0.290333	67	1			1.26996	1.53968	1.66607
0.3566	67	1			1.42648	1.81892	1.42648
0.391033	67	1			1.66607	1.92283	1.26996
0.402167	67	1			1.81892	1.81892	1.26996
0.412933	67	1			1.92283	1.53968	1.42648
0.420233	67	1			1.81892	1.16626	1.66607
0.4305	67	1			1.53968	0.790501	1.81892
0.441867	67	1			1.16626	0.479463	1.92283
0.476467	67	1			0.790501	0.260227	1.81892
0.542533	67	1			0.479463	0.126385	1.66607
0.553467	67	1			0.260227	0.126385	1.42648
0.5651	67	1			0.126385	0.386612	1.26996
0.622867	67	1			0	0.73969	1.26996
0.745233	67	1			0	1.26996	1.42648
0.8277	67	1			0	1.95676	1.66607
0.863333	67	1			0	2.70594	1.81892
0.8977	67	1			0	3.35861	1.92283
0.9052	67	1			0	3.74176	1.81892
0.951867	67	1			0	3.74176	1.53968
1.0064	67	1			0	3.35861	1.16626
1.02333	67	1			0	2.70594	0.790501
0.045	68	1			0	1.95676	0.479463
0.0656667	68	1			0	1.26996	0.260227
0.107667	68	1			0	0.73969	0.126385
0.1166	68	1			0	0.386612	0
0.1418	68	1			0	0.126385	0
0.175633	68	1			0	0	0
0.190367	68	1			0	0	0
0.227667	68	1			0	0	0.126385
0.258733	68	1			0	0	0.260227
0.317833	68	1			0	0	0.479463
0.3427	68	1			0	0.126385	0.790501
0.368933	68	1			0	0.260227	1.16626
0.389167	68	1			0	0.479463	1.53968
0.4399	68	1			0	0.797556	1.83516
0.465767	68	1			0	1.1987	1.97632
0.523367	68	1			0	1.63905	1.93631
0.5605	68	1			0	2.05751	1.74165
0.593667	68	1			0	2.39635	1.45346
0.688867	68	1			0	2.61857	1.13803
0.696567	68	1			0	2.71406	0.845167
0.7557	68	1
0.788867	68	1
0.8122	68	1
0.8423	68	1
0.8595	68	1
0.8727	68	1
0.9196	68	1
0.944533	68	1
0.971933	68	1
-0.0226	69	1
0.0473333	69	1
0.08	69	1
0.0985667	69	1
0.114667	69	1
0.154433	69	1
0.2391	69	1
0.295	69	1
0.316933	69	1
0.3368	69	1
0.3507	69	1
0.3668	69	1
0.3775	69	1
0.3944	69	1
0.4164	69	1
0.4437	69	1
0.454167	69	1
0.5043	69	1
0.539667	69	1
0.560967	69	1
0.595867	69	1
0.6302	69	1
0.655033	69	1
0.6817	69	1
0.7485	69	1
0.760667	69	1
0.800333	69	1
0.876567	69	1
0.889167	69	1
0.911667	69	1
0.932933	69	1
0.957633	69	1
0.9757	69	1
1.00137	69	1
0.0557333	70	1
0.0947667	70	1
0.1039	70	1
0.1251	70	1
0.1487	70	1
0.156967	70	1
0.1866	70	1
0.201567	70	1
0.289667	70	1
0.3063	70	1
0.332567	70	1
0.359067	70	1
0.397167	70	1
0.475367	70	1
0.495567	70	1
0.508233	70	1
0.538233	70	1
0.5444	70	1
0.575233	70	1
0.590533	70	1
0.632133	70	1
0.671367	70	1
0.676167	70	1
0.6986	70	1
0.760633	70	1
0.7772	70	1
0.798933	70	1
0.869567	70	1
0.8781	70	1
0.922167	70	1
0.9974	70	1
1.0084	70	1
1.024	70	1
1.03993	70	1
-0.2688	1	2
-0.241767	1	2
-0.203167	1	2
-0.193767	1	2
-0.0833	1	2
0.109133	1	2
0.121233	1	2
0.184267	1	2
0.212567	1	2
0.230633	1	2
0.264467	1	2
0.379967	1	2
0.423667	1	2
0.5124	1	2
0.560733	1	2
0.579933	1	2
0.615767	1	2
0.679933	1	2
0.735633	1	2
0.831167	1	2
0.8617	1	2
0.898833	1	2
0.924167	1	2
1.0082	1	2
1.0258	1	2
1.29933	1	2
-0.249533	2	2
0.0656	2	2
0.0801	2	2
0.093	2	2
0.109567	2	2
0.117	2	2
0.125167	2	2
0.143933	2	2
0.156067	2	2
0.197833	2	2
0.225633	2	2
0.238233	2	2
0.246033	2	2
0.254367	2	2
0.258033	2	2
0.2875	2	2
0.355033	2	2
0.3833	2	2
0.402133	2	2
0.423367	2	2
0.449133	2	2
0.485167	2	2
0.499067	2	2
0.535133	2	2
0.596667	2	2
0.602833	2	2
0.619833	2	2
0.729667	2	2
0.750167	2	2
0.762833	2	2
0.8346	2	2
0.848867	2	2
0.872867	2	2
0.8995	2	2
0.9489	2	2
0.969167	2	2
1.00083	2	2
1.02813	2	2
1.18493	2	2
0.0466667	3	2
0.0643667	3	2
0.128033	3	2
0.162967	3	2
0.192367	3	2
0.204467	3	2
0.211667	3	2
0.2325	3	2
0.2509	3	2
0.2611	3	2
0.2957	3	2
0.307567	3	2
0.3188	3	2
0.345867	3	2
0.354867	3	2
0.368833	3	2
0.4612	3	2
0.479167	3	2
0.552533	3	2
0.568167	3	2
0.5819	3	2
0.592033	3	2
0.6075	3	2
0.638667	3	2
0.6905	3	2
0.698067	3	2
0.705967	3	2
0.7451	3	2
0.803333	3	2
0.845267	3	2
0.8878	3	2
0.903433	3	2
0.924133	3	2
1.0372	3	2
0.0582	4	2
0.112367	4	2
0.162433	4	2
0.174733	4	2
0.201167	4	2
0.226433	4	2
0.240433	4	2
0.2671	4	2
0.287733	4	2
0.328767	4	2
0.340267	4	2
0.362667	4	2
0.367433	4	2
0.378867	4	2
0.3935	4	2
0.412233	4	2
0.465167	4	2
0.479433	4	2
0.4881	4	2
0.495567	4	2
0.528	4	2
0.5449	4	2
0.568	4	2
0.591067	4	2
0.625967	4	2
0.7556	4	2
0.768533	4	2
0.8063	4	2
0.821333	4	2
0.846467	4	2
0.863367	4	2
0.880533	4	2
0.887467	4	2
0.896967	4	2
0.901933	4	2
0.922433	4	2
0.9302	4	2
0.973833	4	2
0.983367	4	2
0.992367	4	2
1.02513	4	2
0.0333667	5	2
0.075	5	2
0.1487	5	2
0.1918	5	2
0.199867	5	2
0.207633	5	2
0.230533	5	2
0.250233	5	2
0.258233	5	2
0.277	5	2
0.337167	5	2
0.366467	5	2
0.400667	5	2
0.428567	5	2
0.499367	5	2
0.510933	5	2
0.541633	5	2
0.561733	5	2
0.638233	5	2
0.653267	5	2
0.715567	5	2
0.733933	5	2
0.753467	5	2
0.765333	5	2
0.814633	5	2
0.842467	5	2
0.8655	5	2
0.8916	5	2
0.997533	5	2
1.2201	5	2
-0.140367	6	2
-0.113633	6	2
0.0629667	6	2
0.0741667	6	2
0.087	6	2
0.121233	6	2
0.138333	6	2
0.198033	6	2
0.2154	6	2
0.240267	6	2
0.2518	6	2
0.2614	6	2
0.301067	6	2
0.319533	6	2
0.4208	6	2
0.472033	6	2
0.499333	6	2
0.589267	6	2
0.657633	6	2
0.6622	6	2
0.671	6	2
0.691267	6	2
0.701533	6	2
0.730233	6	2
0.7703	6	2
0.804667	6	2
0.847767	6	2
0.877233	6	2
0.922067	6	2
0.934933	6	2
1.19607	6	2
0.0474333	7	2
0.0883	7	2
0.125433	7	2
0.2128	7	2
0.232133	7	2
0.278433	7	2
0.2989	7	2
0.405567	7	2
0.565867	7	2
0.5854	7	2
0.628867	7	2
[truncated: 2,252 more rows]

## Sheet: Fig2c
Types_	percentages
NCS only	3.3
LDG only	39.5
LDG & NCS	57.2

## Sheet: Fig2d
LDG_FR_1	NCS_FR_1
12.1653	13.985
19.1438	1.50522
-1.49017	1.28959
-18.5356	-12.6752
2.4614	1.7163
3.56208	0.295135
14.1228	-4.49016
3.74931	3.57736
12.6229	9.5995
5.58813	3.99765
3.74485	2.6702
7.12542	5.19105
8.91753	12.2418
20.5587	10.6719
-11.5165	-9.19528
5.56988	0.110641
28.5971	8.19303
7.59113	7.3762
1.02732	10.6275
12.3517	34.7044
10.6366	-0.625722
7.89156	7.40438
19.8353	11.5533
4.82577	-0.733761
6.88207	3.25691
8.87786	3.11772
17.5579	2.39811
1.93817	6.32275
11.6812	14.1887
4.28736	0.44727
3.60299	1.59898
19.2689	12.1404
85.5923	60.399
9.24018	3.6719
2.07633	0.115264
16.5132	11.7036
3.18828	5.36406
6.46984	0.629593
5.16359	3.73215
1.28717	4.13572
3.96309	0.241364
2.51453	0.524835
10.0686	3.56988
4.62143	1.70131
58.9528	37.1806
1.73504	1.76367
-6.37857	-16.0264
16.9655	10.9249
21.2583	16.7064
4.74969	6.82527
6.19487	2.78805
2.5606	0.0555874
12.2154	7.24829
0.0734326	4.55382
7.77567	10.9678
12.44	28.4434
0.486688	1.13083
0.232179	11.2256
2.15514	2.39849
13.6344	-1.53882
6.31377	17.7509
14.8765	13.6741
5.15345	1.94704
30.1061	26.0695
2.38632	-0.261836
8.46984	1.39856
0.515603	3.82222
7.19861	6.71192
1.1692	7.81105
9.4625	3.55067
14.1525	7.08123
15.8469	15.0882
4.53426	0.941363
1.68464	1.26953
17.4578	15.7114
9.03016	8.72955
6.36649	10.26
2.8678	1.16439
12.0319	6.03422
31.5677	44.6796
15.3111	5.79206
2.69238	4.49599
5.60669	1.65593
7.71973	-0.568279
20.3652	2.75859
20.752	22.7703
-4.81744	-3.8727
4.32949	2.96963
5.06062	0.136487
1.52343	1.28008
6.35927	6.14455
4.36036	2.5997
1.49976	1.48545
1.14916	1.13484
6.81336	7.57203
5.51076	0.232501
3.00143	-2.07602
7.22849	-2.13755
4.32358	1.42628
2.85571	3.05651
20.7645	-3.86259
14.2365	27.1023
-6.83376	-6.00186
3.35614	2.94019
35.6716	40.4527
2.37952	0.800191
24.7643	12.3738
10.4596	5.2622
3.595	2.50383
5.67946	3.33918
1.86077	0.769597
0.432998	24.7833
2.92989	9.57741
7.46321	8.6836
-22.2483	-1.01358
4.24587	3.528
7.64334	4.54212
20.8728	-3.16162
7.52919	-0.13772
20.5276	13.9662
40.538	16.8338
5.02944	0.607332
9.9327	1.69149
4.68342	0.921752
13.9493	-1.25532
33.7269	18.149
6.50568	1.19341
27.4005	15.9288
8.76418	5.49067
23.2388	23.8705
4.54666	9.11235
8.75269	4.14393
26.2575	12.0436
7.15811	1.61612
6.90374	3.8456
103.01	75.8022
4.05791	-0.78057
4.82358	8.8724
5.60846	3.03847
10.3508	0.93228
17.7821	18.1956
0.324565	2.71977
8.56822	6.0447
16.4395	8.61235
4.6574	-0.147277
2.48653	1.28892
13.5545	8.8781
11.4683	4.52502
9.14614	1.56131
14.6188	5.87918
-0.341674	3.5648
0.506202	1.30461
13.9621	8.28778
14.7139	9.06808
11.9514	2.96197
9.16528	7.53345
5.11067	5.45422
-15.5807	-5.78965
17.9359	-1.84655
23.2661	3.74136
-1.8752	-1.73206
11.3249	10.7524
2.13716	0.50532
4.73566	2.15908
1.49659	1.6111
5.77309	2.49511
4.17589	1.75676
3.10094	2.04167
58.0982	28.9542
1.40068	0.0980771
4.60621	-2.2933
30.6527	-1.13628
6.74979	4.69058
8.2909	4.75879
17.4786	1.92017
2.39565	1.93805
1.24474	2.70335
22.5918	3.61569
8.16651	0.730498
19.8471	4.98935
8.99739	2.60528
16.3892	-0.0800271
10.2739	7.06281
9.73758	5.1279
6.56718	4.16958
-0.468044	1.33016
5.63	3.08968
8.7764	-0.428678
0.917713	0.28977
9.15807	-0.104098
10.4914	7.85122
5.83333	-0.702987
2.03932	1.24012
4.68183	2.21287
6.09599	3.2417
7.42565	1.0035
12.0838	7.23148
3.83401	0.0378074
1.56802	7.80464
8.19356	1.82849
13.8181	5.6548
13.4705	3.83732
6.2746	1.62211
4.25879	0.890728
9.54732	1.2128
30.703	1.06126
5.55859	0.306698
-3.91161	5.32201
6.99363	-3.58151
5.42143	-0.0785714
16.2857	1.48571
8.8119	1.88333
9.93751	2.92322
7.58333	0.0261905
6.47619	1.67619
15.9541	9.59693
6.7119	6.98333
8.72143	9.73571
-2.14524	-2.74524
9.46905	9.6119
5.08095	7.25238
4.4881	2.1881
10.5102	1.59596
0.561905	5.44762
15.9231	0.565908
9.56667	1.8381
8.31667	1.15952
9.80952	-0.690476
6.35476	3.58333
8.54048	4.25476
13.0429	9.07146
12.4028	3.09777
15.679	1.46469
14.0516	0.821976
5.83639	8.79058
46.9268	44.2438
13.6831	10.6148
13.123	2.21963
11.5702	2.53636
6.41152	0.717211
9.67559	0.755939
0.351981	4.77613
3.27502	1.49109
20.1699	0.0614018
6.00498	7.1467
6.3658	1.54205
8.30371	5.72058
4.75218	0.213858
6.87269	20.7017
5.95881	2.14833
7.01783	8.47351
5.70382	10.5133
5.97712	0.825127
7.70238	3.60648
6.74279	0.748787
20.9974	10.0084
19.4945	1.98345
21.2678	4.55597
32.3707	32.4848
23.2186	12.7862
12.1193	13.7462
9.28386	4.93107
9.77232	3.82113
2.73862	2.75289
3.07532	1.46264
5.15753	-0.15145
6.42604	3.02943
9.72775	4.17616
3.35357	2.26895
20.5789	5.10869
7.43677	2.15634
30.9976	8.14048
5.6381	4.45238
10.7388	3.75311
20.4714	11.5714
30.2929	7.42143
21.2811	10.5096
6.36429	9.76429
7.26429	1.76429
-1.24524	1.88333
4.2619	0.304762
15.0452	9.95952
36.7251	27.7822
37.0429	21.4429
0.52619	4.55476
8.32143	1.82143
12.1035	26.7035
9.54017	16.3402
4.14634	9.81777
2.95	0.664286
6.29286	-1.73571
-6.17143	-9.72857
6.69037	34.0618
19.5857	5.62857
24.9505	7.23623
21.1686	9.18285
10.6929	6.26429
31.9714	13.8429
2.13095	14.1167
3.19234	3.80663
15.1976	21.5119
12.5952	1.69524
9.60714	4.13571
5.7597	-0.183161
3.5578	10.1149
4.15	7.52143
21.381	7.52381
2.74524	3.63095
4.1	5.78571
7.22101	7.06387
6.05238	3.76667
6.58351	2.89779
6.18333	7.64048
-6.31301	-1.51301
6.4472	5.46149
3.66301	5.03444
6.27619	10.9762
10.2262	12.9119
2.06667	-2.60476
1.33333	-1.86667
15.1668	19.3811
30.8976	6.69762
9.12619	3.06905
11.5342	10.1199
13.2643	10.3643
16.8704	8.08468
3.81439	2.35725
13.0937	5.63654
3.9569	-2.45738
8.95	-3.62143
18.6095	6.12381
8.97277	10.6299
-2.62985	-5.24413
54.1762	14.2619
9.7881	1.44524
8.06563	1.55135
17.3667	11.3952
2.86398	1.89255
21.5238	9.28095
7.78333	2.78333
2.4166	0.945169
11.1313	19.1599
10.6048	9.71905
3.77143	6.17143
3.93095	1.24524
8.67139	0.642823
18.8429	0.0571429
16.2524	13.2667
-24.5484	-15.2291
19.525	28.3733
-8.74682	-10.7306
-0.297036	7.381
-5.11933	-7.06025
12.8235	-0.363303
5.29981	3.88693
5.813	1.77418
8.11039	5.96967
1.57223	6.62432
11.7072	0.204412
6.68829	0.879811
1.48846	2.60164
4.78796	4.74515
10.5962	3.81729
8.50624	5.30944
25.4778	17.8283
2.48304	-2.69749
3.27638	4.36101
7.64204	2.3616
16.0037	6.19919
26.1602	-0.698682
20.3765	12.0705
17.6786	14.0965
47.8167	32.7318
17.2549	6.76534
3.02299	17.1517
-29.0333	-3.24762
13.3778	-3.66501
-12.4262	-7.85476
3.54048	1.88333
41.2714	3.25714
3.96473	-1.29241
3.3883	4.6883
38.6929	41.0357
16.4405	8.45476
21.6452	12.231
15.6762	7.33333
11.6714	3.45714
16.7786	1.13571
17.5476	3.81905
14.9167	6.35952
5.58333	1.19762
12.9831	19.8408
11.3351	6.77278
6.95723	5.27488
23.3369	20.3714
20.4435	3.89088
17.9379	2.71122
5.10928	12.2664
4.67066	2.33248
9.13102	5.22455
9.94839	14.6675
6.43727	5.63887
10.1046	2.20609
6.72484	8.05076
22.0764	14.0211
32.1629	25.3194
2.92194	2.19482
25.8531	10.3555
10.4544	7.26076
12.9667	19.3095
6.90714	0.807143
34.0143	14.9571
6.95476	4.9119
8.27157	1.22871
14.4524	4.35238
16.3595	1.54524
21.3293	9.01498
-4.44286	-4.48571
22.9912	12.0341
21.5905	5.33333
13.6595	4.7881
2.29048	1.7619
25.4143	22.5429
7.07143	-0.5
36.4048	9.89048
10.2952	1.78095
4.84762	5.21905
9.47857	6.23571
6.21667	4.71667
27.5881	22.2452
7.77857	0.607143
9.7381	20.7238
5.97619	4.5619
2.87143	1.44286
38.2905	8.94762
3.81322	16.8132
26.0055	6.31981
4.17143	4.02857
17.1738	14.5881
4.28571	7.94286
9.39762	7.54048
22.1927	6.53554
6.78333	5.75476
5.63846	0.218754
7.19648	1.63378
41.9035	18.38
15.9736	10.3251
5.092	2.33209
4.50883	1.26273
5.47785	1.65975
4.4917	0.988196
5.45192	2.13432
7.10176	4.34185
2.67657	-0.0118333
8.61555	2.23775
4.53412	0.60162
3.09286	1.67857
12.4628	1.87705
7.54524	0.502381
5.38043	0.685323
10.427	6.4333
5.50511	0.223113
5.46827	1.18828
10.5128	1.23709
8.73728	0.0341636
4.51854	2.29981
6.00611	6.76477
2.89703	0.506537
2.21794	3.62074
11.0883	2.84321
-1.64403	-3.16135
17.9646	9.21853
8.83281	5.54051
13.9486	3.61363
0.598936	0.742079
0.976501	4.34037
1.83381	4.12411
11.3848	2.33672
6.0225	1.07031
6.99607	2.11524
2.3951	0.796703
6.20407	0.481217
18.8202	1.09502
6.52917	-1.50565
4.18206	1.78446
29.8007	4.56882
31.4628	6.57336
3.68147	0.841456
6.12435	5.43932
5.86854	0.431117
9.98861	4.72244
2.29344	0.167
18.3043	0.479283
19.2549	4.76936
7.88186	2.40163
4.75562	0.431372
2.5827	0.285001
5.00573	1.40933
8.94048	3.82619
5.15952	2.21667
2.7119	1.18333
7.30952	3.56667
3.59752	2.18323
11.2786	6.30714
3.16429	17.9214
3.42619	0.42619
17.9359	0.250138
4.12381	1.9381
5.41463	1.75749
10.2452	0.27381
9.11429	8.4
12	2.28571
8.34286	2.37143
4.27143	2.28571
-2.9619	-7.57619
27.0464	-0.139337
9.69524	1.60952
42.4429	6.92857
6	1.72857
5.47381	2.25952

## Sheet: Fig2e
LDG_FR_1	DBC_FR_1
12.1653	-0.106737
19.1438	6.96445
-1.49017	1.86274
-18.5356	-5.72014
2.4614	1.95989
3.56208	0.123191
14.1228	-1.20411
3.74931	-0.678261
12.6229	0.0422577
5.58813	0.988621
3.74485	0.0337202
7.12542	-0.812676
8.91753	-1.22719
20.5587	3.24962
-11.5165	-3.72171
5.56988	0.0389979
28.5971	-1.95169
7.59113	0.862875
1.02732	-0.333906
12.3517	-0.228949
10.6366	3.30034
7.89156	0.0107704
19.8353	0.548903
4.82577	-0.733761
6.88207	0.778048
8.87786	1.71351
17.5579	0.363436
1.93817	-4.49541
11.6812	-0.140003
4.28736	0.791159
3.60299	-0.605425
19.2689	-2.01649
85.5923	-7.72292
9.24018	-0.53506
2.07633	1.20772
16.5132	-2.53812
3.18828	-0.0324458
6.46984	-0.0574959
5.16359	1.09832
1.28717	0.342423
3.96309	0.0695916
2.51453	0.138348
10.0686	-0.624225
4.62143	0.241244
58.9528	0.550243
1.73504	-0.455053
-6.37857	-0.581258
16.9655	0.131859
21.2583	-2.0168
4.74969	-0.188758
6.19487	-0.160702
2.5606	0.384817
12.2154	-0.180855
0.0734326	0.00186086
7.77567	0.146126
12.44	0.587675
0.486688	0
0.232179	2.36502
2.15514	-0.736354
13.6344	-1.28116
6.31377	0.11566
14.8765	-2.84462
5.15345	-0.0569711
30.1061	2.83729
2.38632	0.611339
8.46984	-0.14739
0.515603	0.129115
7.19861	0.857358
1.1692	-1.06384
9.4625	0.158173
14.1525	0.167406
15.8469	2.44868
4.53426	0.740962
1.68464	1.20563
17.4578	2.59951
9.03016	0.670579
6.36649	1.92905
2.8678	-0.0942302
12.0319	4.14618
31.5677	3.5402
15.3111	1.5407
2.69238	1.00329
5.60669	-0.0617902
7.71973	-0.625537
20.3652	-0.419196
20.752	3.18831
-4.81744	-0.337055
4.32949	0.836793
5.06062	0.465717
1.52343	0.263766
6.35927	-0.0821882
4.36036	-0.248855
1.49976	0.0969558
1.14916	1.04896
6.81336	0.128567
5.51076	-0.140419
3.00143	1.71056
7.22849	3.571
4.32358	0.364888
2.85571	-0.11331
20.7645	5.4891
14.2365	-0.407774
-6.83376	-0.981784
3.35614	0.774383
35.6716	-2.2896
2.37952	-0.104331
24.7643	0.0406796
10.4596	-2.14627
3.595	-0.0518067
5.67946	0.438968
1.86077	-0.0774958
0.432998	4.85511
2.92989	2.01101
7.46321	0.0978105
-22.2483	0.508315
4.24587	0.986719
7.64334	-0.856305
20.8728	3.72998
7.52919	0.522725
20.5276	1.56132
40.538	0.3514
5.02944	-0.0961857
9.9327	1.05976
4.68342	0.318737
13.9493	-0.135439
33.7269	-1.26232
6.50568	2.49994
27.4005	0.00634123
8.76418	0.278894
23.2388	1.61642
4.54666	-0.535894
8.75269	0.0376884
26.2575	0.256102
7.15811	0.280869
6.90374	0.988454
103.01	13.4189
4.05791	2.0335
4.82358	-0.416906
5.60846	0.482831
10.3508	0.35798
17.7821	-1.19418
0.324565	-1.20096
8.56822	-0.656188
16.4395	-0.241374
4.6574	0.608355
2.48653	0.191118
13.5545	-1.65797
11.4683	-0.350941
9.14614	0.52053
14.6188	0.661041
-0.341674	2.36719
0.506202	-1.90326
13.9621	0.888295
14.7139	1.12682
11.9514	0.0418456
9.16528	1.04905
5.11067	0.687542
-15.5807	3.77233
17.9359	0.229029
23.2661	-0.295281
-1.8752	3.5213
11.3249	0.617807
2.13716	-0.0386249
4.73566	-0.0453288
1.49659	1.62542
5.77309	0.061671
4.17589	-0.484989
3.10094	0.348225
58.0982	3.90414
1.40068	-0.0880094
4.60621	-1.03364
30.6527	2.83912
6.74979	-0.428822
8.2909	1.51269
17.4786	-0.282032
2.39565	-0.121157
1.24474	-0.242457
22.5918	0.169384
8.16651	0.300668
19.8471	0.756542
8.99739	-0.76952
16.3892	-3.07703
10.2739	1.18297
9.73758	-0.166801
6.56718	-0.168938
-0.468044	2.12936
5.63	0.763439
8.7764	1.24108
0.917713	-0.39526
9.15807	1.12325
10.4914	-0.0694306
5.83333	0.824057
2.03932	-0.0300414
4.68183	-0.669961
6.09599	-0.0835474
7.42565	0.63244
12.0838	-5.2703
3.83401	1.95018
1.56802	2.03897
8.19356	2.29945
13.8181	-0.596094
13.4705	-1.82845
6.2746	0.547617
4.25879	0.0772561
9.54732	-0.114445
30.703	-0.0519124
5.55859	0.131925
-3.91161	-0.828981
6.99363	-0.227725
5.42143	1.00714
16.2857	3.51429
8.8119	-0.159524
9.93751	-2.13992
7.58333	-2.41667
6.47619	0.0761905
15.9541	0.82902
6.7119	-0.230952
8.72143	-0.492857
-2.14524	-4.25952
9.46905	0.897619
5.08095	-0.419048
4.4881	1.60238
10.5102	-2.0647
0.561905	-0.566667
15.9231	0.0669427
9.56667	-0.647619
8.31667	-0.197619
9.80952	1.25238
6.35476	-0.0452381
8.54048	-1.21667
13.0429	0.343513
12.4028	0.11504
15.679	-4.1868
14.0516	1.56409
5.83639	1.19817
46.9268	3.02786
13.6831	0.253687
13.123	1.24917
11.5702	-0.731804
6.41152	-0.395961
9.67559	-0.0209235
0.351981	-0.00480472
3.27502	-0.034924
20.1699	0.058713
6.00498	-0.602695
6.3658	0.000737358
8.30371	-0.373329
4.75218	-0.000214072
6.87269	0.0509372
5.95881	-0.718986
7.01783	-0.917095
5.70382	-1.68879
5.97712	0.225727
7.70238	-0.846213
6.74279	0.0923006
20.9974	0.146806
19.4945	-0.0145569
21.2678	-0.0822511
32.3707	2.05812
23.2186	-0.985788
12.1193	3.61451
9.28386	0.0787784
9.77232	0.281813
2.73862	-0.429642
3.07532	-0.0501284
5.15753	-0.205847
6.42604	-0.852398
9.72775	0.0374388
3.35357	-0.028757
20.5789	-0.899589
7.43677	0.144684
30.9976	0.811905
5.6381	-0.0047619
10.7388	-0.728261
20.4714	1.01429
30.2929	0.364286
21.2811	0.0512422
6.36429	0.207143
7.26429	1.76429
-1.24524	-3.71667
4.2619	-0.00952381
15.0452	0.188095
36.7251	0.0546929
37.0429	0.628571
0.52619	0.283333
8.32143	0.05
12.1035	-0.21118
9.54017	0.576605
4.14634	-1.21308
2.95	-0.0214286
6.29286	1.72143
-6.17143	-1.91429
6.69037	-0.860766
19.5857	0.414286
24.9505	1.65114
21.1686	0.701691
10.6929	0.135714
31.9714	-3.55714
2.13095	-0.311905
3.19234	-0.192547
15.1976	-0.0595238
12.5952	2.2381
9.60714	-0.0928571
5.7597	0.166322
3.5578	-1.26104
4.15	-0.521429
21.381	0.166667
2.74524	0.0170807
4.1	0.371429
7.22101	0.340062
6.05238	0.438095
6.58351	0.23775
6.18333	-0.00238095
-6.31301	2.7814
6.4472	-0.0869565
3.66301	-0.31608
6.27619	0.547619
10.2262	-0.345238
2.06667	1.99524
1.33333	1.44762
15.1668	1.8668
30.8976	0.169048
9.12619	0.240476
11.5342	-0.247757
13.2643	-0.728261
16.8704	0.941822
3.81439	0.645445
13.0937	1.82226
3.9569	-0.0422705
8.95	2.45
18.6095	0.238095
8.97277	0.0156315
-2.62985	4.21446
54.1762	-1.05238
9.7881	0.202381
8.06563	-0.99793
17.3667	-0.590476
2.86398	-0.107453
21.5238	2.00952
7.78333	0.697619
2.4166	-0.183402
11.1313	0.345411
10.6048	-3.50952
3.77143	0.228571
3.93095	0.388095
8.67139	-0.137509
18.8429	1.27143
16.2524	0.109524
-24.5484	-6.63771
19.525	-0.155321
-8.74682	-1.08306
-0.297036	-0.782265
-5.11933	0.960302
12.8235	0.935398
5.29981	-0.979628
5.813	-0.0525665
8.11039	-2.55038
1.57223	0.0166381
11.7072	-0.0760532
6.68829	0.00925265
1.48846	0.00423386
4.78796	0.0355716
10.5962	-0.00745683
8.50624	-0.684565
25.4778	-0.196488
2.48304	-0.927834
3.27638	-0.0345958
7.64204	0.206615
16.0037	0.219459
26.1602	1.21369
20.3765	0.92454
17.6786	-2.87225
47.8167	0.264283
17.2549	-1.79752
3.02299	-1.94347
-29.0333	-14.019
13.3778	3.93499
-12.4262	0.588095
3.54048	0.697619
41.2714	0.471429
3.96473	2.90759
3.3883	0.274017
38.6929	1.09286
16.4405	-0.0309524
21.6452	1.30238
15.6762	1.29048
11.6714	0.457143
16.7786	-0.55
17.5476	-2.59524
14.9167	-3.0119
5.58333	-1.01667
12.9831	0.084289
11.3351	1.68296
6.95723	-0.285429
23.3369	-0.444122
20.4435	-0.985085
17.9379	-1.23802
5.10928	-0.769229
4.67066	0.265184
9.13102	0.248788
9.94839	-0.473624
6.43727	-0.306387
10.1046	0.252851
6.72484	0.936413
22.0764	-0.0935272
32.1629	-0.357784
2.92194	-0.0720701
25.8531	-0.921942
10.4544	-0.651982
12.9667	1.45238
6.90714	0.478571
34.0143	-0.0142857
6.95476	0.240476
8.27157	0.142995
14.4524	0.580952
16.3595	1.04524
21.3293	-0.513596
-4.44286	2.11429
22.9912	0.976915
21.5905	-0.766667
13.6595	-0.0547619
2.29048	-0.166667
25.4143	0.242857
7.07143	0.457143
36.4048	0.104762
10.2952	0.380952
4.84762	0.304762
9.47857	-0.178571
6.21667	0.00238095
27.5881	0.602381
7.77857	0.0214286
9.7381	2.80952
5.97619	-0.32381
2.87143	0.571429
38.2905	-2.68095
3.81322	0.213216
26.0055	0.405521
4.17143	-0.2
17.1738	-0.0261905
4.28571	0.185714
9.39762	-1.23095
22.1927	-0.421601
6.78333	2.09762
5.63846	0.261655
7.19648	0.728731
41.9035	-1.0966
15.9736	-0.5653
5.092	0.0494806
4.50883	0.619226
5.47785	0.802578
4.4917	0.481893
5.45192	0.718822
7.10176	-0.870812
2.67657	-0.0404333
8.61555	0.307247
4.53412	0.0117965
3.09286	0.05
12.4628	0.162353
7.54524	-0.411905
5.38043	-0.359624
10.427	-1.02448
5.50511	-0.24926
5.46827	0.630022
10.5128	0.66452
8.73728	0.0198492
4.51854	-0.076367
6.00611	-0.650062
2.89703	0.950282
2.21794	1.45928
11.0883	-1.10755
-1.64403	1.51944
17.9646	0.357954
8.83281	-0.88663
13.9486	-0.208298
0.598936	0.0263622
0.976501	0.0603827
1.83381	-0.299027
11.3848	-0.0894225
6.0225	0.684984
6.99607	0.345581
2.3951	-0.159483
6.20407	0.780917
18.8202	0.595521
6.52917	1.47708
4.18206	-0.0565573
29.8007	-0.52609
31.4628	-1.37584
3.68147	0.0279837
6.12435	-0.754489
5.86854	-1.19583
9.98861	3.03841
2.29344	-0.575115
18.3043	0.279482
19.2549	-5.86286
7.88186	0.888855
4.75562	0.00322848
2.5827	-0.0432425
5.00573	-0.602945
8.94048	-1.15952
5.15952	-0.397619
2.7119	-0.459524
7.30952	0.295238
3.59752	-0.188406
11.2786	-0.0357143
3.16429	-0.307143
3.42619	-0.0595238
17.9359	0.0888544
4.12381	0.266667
5.41463	-0.342512
10.2452	0.0880952
9.11429	-0.485714
12	-2.57143
8.34286	-1.6
4.27143	1.32161e-15
-2.9619	6.16667
27.0464	0.532091
9.69524	-0.161905
42.4429	1.38571
6	-0.0142857
5.47381	0.230952

## Sheet: Fig2f
mouse_id	NCS_FR_1	LDG_FR_1	DBC_FR_1
1	13.985	12.1653	-0.106737
1	1.50522	19.1438	6.96445
1	1.28959	-1.49017	1.86274
1	-12.6752	-18.5356	-5.72014
1	1.7163	2.4614	1.95989
1	0.295135	3.56208	0.123191
1	-4.49016	14.1228	-1.20411
1	3.57736	3.74931	-0.678261
1	9.5995	12.6229	0.0422577
1	3.99765	5.58813	0.988621
1	2.6702	3.74485	0.0337202
1	5.19105	7.12542	-0.812676
1	12.2418	8.91753	-1.22719
1	10.6719	20.5587	3.24962
1	-9.19528	-11.5165	-3.72171
1	0.110641	5.56988	0.0389979
1	8.19303	28.5971	-1.95169
1	7.3762	7.59113	0.862875
1	10.6275	1.02732	-0.333906
1	34.7044	12.3517	-0.228949
1	-0.625722	10.6366	3.30034
1	7.40438	7.89156	0.0107704
1	11.5533	19.8353	0.548903
1	-0.733761	4.82577	-0.733761
1	3.25691	6.88207	0.778048
1	3.11772	8.87786	1.71351
1	2.39811	17.5579	0.363436
1	6.32275	1.93817	-4.49541
1	14.1887	11.6812	-0.140003
1	0.44727	4.28736	0.791159
1	1.59898	3.60299	-0.605425
1	12.1404	19.2689	-2.01649
1	60.399	85.5923	-7.72292
1	3.6719	9.24018	-0.53506
1	0.115264	2.07633	1.20772
1	11.7036	16.5132	-2.53812
1	5.36406	3.18828	-0.0324458
1	0.629593	6.46984	-0.0574959
1	3.73215	5.16359	1.09832
1	4.13572	1.28717	0.342423
1	0.241364	3.96309	0.0695916
1	0.524835	2.51453	0.138348
1	3.56988	10.0686	-0.624225
1	1.70131	4.62143	0.241244
1	37.1806	58.9528	0.550243
1	1.76367	1.73504	-0.455053
1	-16.0264	-6.37857	-0.581258
1	10.9249	16.9655	0.131859
1	16.7064	21.2583	-2.0168
1	6.82527	4.74969	-0.188758
1	2.78805	6.19487	-0.160702
1	0.0555874	2.5606	0.384817
1	7.24829	12.2154	-0.180855
1	4.55382	0.0734326	0.00186086
1	10.9678	7.77567	0.146126
1	28.4434	12.44	0.587675
1	1.13083	0.486688	0
1	11.2256	0.232179	2.36502
1	2.39849	2.15514	-0.736354
1	-1.53882	13.6344	-1.28116
1	17.7509	6.31377	0.11566
1	13.6741	14.8765	-2.84462
1	1.94704	5.15345	-0.0569711
1	26.0695	30.1061	2.83729
1	-0.261836	2.38632	0.611339
1	1.39856	8.46984	-0.14739
1	3.82222	0.515603	0.129115
1	6.71192	7.19861	0.857358
1	7.81105	1.1692	-1.06384
1	3.55067	9.4625	0.158173
1	7.08123	14.1525	0.167406
1	15.0882	15.8469	2.44868
1	0.941363	4.53426	0.740962
1	1.26953	1.68464	1.20563
1	15.7114	17.4578	2.59951
1	8.72955	9.03016	0.670579
1	10.26	6.36649	1.92905
1	1.16439	2.8678	-0.0942302
1	6.03422	12.0319	4.14618
1	44.6796	31.5677	3.5402
1	5.79206	15.3111	1.5407
1	4.49599	2.69238	1.00329
1	1.65593	5.60669	-0.0617902
1	-0.568279	7.71973	-0.625537
1	2.75859	20.3652	-0.419196
1	22.7703	20.752	3.18831
1	-3.8727	-4.81744	-0.337055
1	2.96963	4.32949	0.836793
1	0.136487	5.06062	0.465717
1	1.28008	1.52343	0.263766
1	6.14455	6.35927	-0.0821882
1	2.5997	4.36036	-0.248855
1	1.48545	1.49976	0.0969558
1	1.13484	1.14916	1.04896
1	7.57203	6.81336	0.128567
2	0.232501	5.51076	-0.140419
2	-2.07602	3.00143	1.71056
2	-2.13755	7.22849	3.571
2	1.42628	4.32358	0.364888
2	3.05651	2.85571	-0.11331
2	-3.86259	20.7645	5.4891
2	27.1023	14.2365	-0.407774
2	-6.00186	-6.83376	-0.981784
2	2.94019	3.35614	0.774383
2	40.4527	35.6716	-2.2896
2	0.800191	2.37952	-0.104331
2	12.3738	24.7643	0.0406796
2	5.2622	10.4596	-2.14627
2	2.50383	3.595	-0.0518067
2	3.33918	5.67946	0.438968
2	0.769597	1.86077	-0.0774958
2	24.7833	0.432998	4.85511
2	9.57741	2.92989	2.01101
2	8.6836	7.46321	0.0978105
2	-1.01358	-22.2483	0.508315
2	3.528	4.24587	0.986719
2	4.54212	7.64334	-0.856305
2	-3.16162	20.8728	3.72998
2	-0.13772	7.52919	0.522725
2	13.9662	20.5276	1.56132
2	16.8338	40.538	0.3514
2	0.607332	5.02944	-0.0961857
2	1.69149	9.9327	1.05976
2	0.921752	4.68342	0.318737
2	-1.25532	13.9493	-0.135439
2	18.149	33.7269	-1.26232
2	1.19341	6.50568	2.49994
2	15.9288	27.4005	0.00634123
2	5.49067	8.76418	0.278894
2	23.8705	23.2388	1.61642
2	9.11235	4.54666	-0.535894
2	4.14393	8.75269	0.0376884
2	12.0436	26.2575	0.256102
2	1.61612	7.15811	0.280869
2	3.8456	6.90374	0.988454
2	75.8022	103.01	13.4189
2	-0.78057	4.05791	2.0335
2	8.8724	4.82358	-0.416906
2	3.03847	5.60846	0.482831
2	0.93228	10.3508	0.35798
3	18.1956	17.7821	-1.19418
3	2.71977	0.324565	-1.20096
3	6.0447	8.56822	-0.656188
3	8.61235	16.4395	-0.241374
3	-0.147277	4.6574	0.608355
3	1.28892	2.48653	0.191118
3	8.8781	13.5545	-1.65797
3	4.52502	11.4683	-0.350941
3	1.56131	9.14614	0.52053
3	5.87918	14.6188	0.661041
3	3.5648	-0.341674	2.36719
3	1.30461	0.506202	-1.90326
3	8.28778	13.9621	0.888295
3	9.06808	14.7139	1.12682
3	2.96197	11.9514	0.0418456
3	7.53345	9.16528	1.04905
3	5.45422	5.11067	0.687542
3	-5.78965	-15.5807	3.77233
3	-1.84655	17.9359	0.229029
3	3.74136	23.2661	-0.295281
3	-1.73206	-1.8752	3.5213
3	10.7524	11.3249	0.617807
3	0.50532	2.13716	-0.0386249
3	2.15908	4.73566	-0.0453288
3	1.6111	1.49659	1.62542
3	2.49511	5.77309	0.061671
3	1.75676	4.17589	-0.484989
3	2.04167	3.10094	0.348225
3	28.9542	58.0982	3.90414
3	0.0980771	1.40068	-0.0880094
3	-2.2933	4.60621	-1.03364
3	-1.13628	30.6527	2.83912
3	4.69058	6.74979	-0.428822
3	4.75879	8.2909	1.51269
3	1.92017	17.4786	-0.282032
3	1.93805	2.39565	-0.121157
3	2.70335	1.24474	-0.242457
3	3.61569	22.5918	0.169384
3	0.730498	8.16651	0.300668
3	4.98935	19.8471	0.756542
3	2.60528	8.99739	-0.76952
4	-0.0800271	16.3892	-3.07703
4	7.06281	10.2739	1.18297
4	5.1279	9.73758	-0.166801
4	4.16958	6.56718	-0.168938
4	1.33016	-0.468044	2.12936
4	3.08968	5.63	0.763439
4	-0.428678	8.7764	1.24108
4	0.28977	0.917713	-0.39526
4	-0.104098	9.15807	1.12325
4	7.85122	10.4914	-0.0694306
4	-0.702987	5.83333	0.824057
4	1.24012	2.03932	-0.0300414
4	2.21287	4.68183	-0.669961
4	3.2417	6.09599	-0.0835474
4	1.0035	7.42565	0.63244
4	7.23148	12.0838	-5.2703
4	0.0378074	3.83401	1.95018
4	7.80464	1.56802	2.03897
4	1.82849	8.19356	2.29945
4	5.6548	13.8181	-0.596094
4	3.83732	13.4705	-1.82845
4	1.62211	6.2746	0.547617
4	0.890728	4.25879	0.0772561
4	1.2128	9.54732	-0.114445
4	1.06126	30.703	-0.0519124
4	0.306698	5.55859	0.131925
4	5.32201	-3.91161	-0.828981
4	-3.58151	6.99363	-0.227725
4	-0.0785714	5.42143	1.00714
4	1.48571	16.2857	3.51429
4	1.88333	8.8119	-0.159524
4	2.92322	9.93751	-2.13992
4	0.0261905	7.58333	-2.41667
4	1.67619	6.47619	0.0761905
4	9.59693	15.9541	0.82902
4	6.98333	6.7119	-0.230952
4	9.73571	8.72143	-0.492857
4	-2.74524	-2.14524	-4.25952
4	9.6119	9.46905	0.897619
4	7.25238	5.08095	-0.419048
4	2.1881	4.4881	1.60238
4	1.59596	10.5102	-2.0647
4	5.44762	0.561905	-0.566667
4	0.565908	15.9231	0.0669427
4	1.8381	9.56667	-0.647619
4	1.15952	8.31667	-0.197619
4	-0.690476	9.80952	1.25238
4	3.58333	6.35476	-0.0452381
4	4.25476	8.54048	-1.21667
4	9.07146	13.0429	0.343513
4	3.09777	12.4028	0.11504
4	1.46469	15.679	-4.1868
4	0.821976	14.0516	1.56409
4	8.79058	5.83639	1.19817
4	44.2438	46.9268	3.02786
4	10.6148	13.6831	0.253687
4	2.21963	13.123	1.24917
4	2.53636	11.5702	-0.731804
4	0.717211	6.41152	-0.395961
4	0.755939	9.67559	-0.0209235
4	4.77613	0.351981	-0.00480472
4	1.49109	3.27502	-0.034924
4	0.0614018	20.1699	0.058713
4	7.1467	6.00498	-0.602695
4	1.54205	6.3658	0.000737358
4	5.72058	8.30371	-0.373329
4	0.213858	4.75218	-0.000214072
4	20.7017	6.87269	0.0509372
4	2.14833	5.95881	-0.718986
4	8.47351	7.01783	-0.917095
4	10.5133	5.70382	-1.68879
4	0.825127	5.97712	0.225727
4	3.60648	7.70238	-0.846213
4	0.748787	6.74279	0.0923006
4	10.0084	20.9974	0.146806
4	1.98345	19.4945	-0.0145569
4	4.55597	21.2678	-0.0822511
4	32.4848	32.3707	2.05812
4	12.7862	23.2186	-0.985788
4	13.7462	12.1193	3.61451
4	4.93107	9.28386	0.0787784
4	3.82113	9.77232	0.281813
4	2.75289	2.73862	-0.429642
4	1.46264	3.07532	-0.0501284
4	-0.15145	5.15753	-0.205847
4	3.02943	6.42604	-0.852398
4	4.17616	9.72775	0.0374388
4	2.26895	3.35357	-0.028757
4	5.10869	20.5789	-0.899589
4	2.15634	7.43677	0.144684
4	8.14048	30.9976	0.811905
4	4.45238	5.6381	-0.0047619
4	3.75311	10.7388	-0.728261
4	11.5714	20.4714	1.01429
4	7.42143	30.2929	0.364286
4	10.5096	21.2811	0.0512422
4	9.76429	6.36429	0.207143
4	1.76429	7.26429	1.76429
4	1.88333	-1.24524	-3.71667
4	0.304762	4.2619	-0.00952381
4	9.95952	15.0452	0.188095
4	27.7822	36.7251	0.0546929
4	21.4429	37.0429	0.628571
4	4.55476	0.52619	0.283333
4	1.82143	8.32143	0.05
4	26.7035	12.1035	-0.21118
4	16.3402	9.54017	0.576605
4	9.81777	4.14634	-1.21308
4	0.664286	2.95	-0.0214286
4	-1.73571	6.29286	1.72143
4	-9.72857	-6.17143	-1.91429
4	34.0618	6.69037	-0.860766
4	5.62857	19.5857	0.414286
4	7.23623	24.9505	1.65114
4	9.18285	21.1686	0.701691
4	6.26429	10.6929	0.135714
4	13.8429	31.9714	-3.55714
4	14.1167	2.13095	-0.311905
4	3.80663	3.19234	-0.192547
4	21.5119	15.1976	-0.0595238
4	1.69524	12.5952	2.2381
4	4.13571	9.60714	-0.0928571
4	-0.183161	5.7597	0.166322
4	10.1149	3.5578	-1.26104
4	7.52143	4.15	-0.521429
4	7.52381	21.381	0.166667
4	3.63095	2.74524	0.0170807
4	5.78571	4.1	0.371429
4	7.06387	7.22101	0.340062
4	3.76667	6.05238	0.438095
4	2.89779	6.58351	0.23775
4	7.64048	6.18333	-0.00238095
4	-1.51301	-6.31301	2.7814
4	5.46149	6.4472	-0.0869565
4	5.03444	3.66301	-0.31608
4	10.9762	6.27619	0.547619
4	12.9119	10.2262	-0.345238
4	-2.60476	2.06667	1.99524
4	-1.86667	1.33333	1.44762
4	19.3811	15.1668	1.8668
4	6.69762	30.8976	0.169048
4	3.06905	9.12619	0.240476
4	10.1199	11.5342	-0.247757
4	10.3643	13.2643	-0.728261
4	8.08468	16.8704	0.941822
4	2.35725	3.81439	0.645445
4	5.63654	13.0937	1.82226
4	-2.45738	3.9569	-0.0422705
4	-3.62143	8.95	2.45
4	6.12381	18.6095	0.238095
4	10.6299	8.97277	0.0156315
4	-5.24413	-2.62985	4.21446
4	14.2619	54.1762	-1.05238
4	1.44524	9.7881	0.202381
4	1.55135	8.06563	-0.99793
4	11.3952	17.3667	-0.590476
4	1.89255	2.86398	-0.107453
4	9.28095	21.5238	2.00952
4	2.78333	7.78333	0.697619
4	0.945169	2.4166	-0.183402
4	19.1599	11.1313	0.345411
4	9.71905	10.6048	-3.50952
4	6.17143	3.77143	0.228571
4	1.24524	3.93095	0.388095
4	0.642823	8.67139	-0.137509
4	0.0571429	18.8429	1.27143
4	13.2667	16.2524	0.109524
4	-15.2291	-24.5484	-6.63771
4	28.3733	19.525	-0.155321
4	-10.7306	-8.74682	-1.08306
4	7.381	-0.297036	-0.782265
4	-7.06025	-5.11933	0.960302
4	-0.363303	12.8235	0.935398
4	3.88693	5.29981	-0.979628
4	1.77418	5.813	-0.0525665
4	5.96967	8.11039	-2.55038
4	6.62432	1.57223	0.0166381
4	0.204412	11.7072	-0.0760532
4	0.879811	6.68829	0.00925265
4	2.60164	1.48846	0.00423386
4	4.74515	4.78796	0.0355716
4	3.81729	10.5962	-0.00745683
4	5.30944	8.50624	-0.684565
4	17.8283	25.4778	-0.196488
4	-2.69749	2.48304	-0.927834
4	4.36101	3.27638	-0.0345958
4	2.3616	7.64204	0.206615
4	6.19919	16.0037	0.219459
4	-0.698682	26.1602	1.21369
4	12.0705	20.3765	0.92454
4	14.0965	17.6786	-2.87225
4	32.7318	47.8167	0.264283
4	6.76534	17.2549	-1.79752
4	17.1517	3.02299	-1.94347
4	-3.24762	-29.0333	-14.019
4	-3.66501	13.3778	3.93499
4	-7.85476	-12.4262	0.588095
4	1.88333	3.54048	0.697619
4	3.25714	41.2714	0.471429
4	-1.29241	3.96473	2.90759
4	4.6883	3.3883	0.274017
4	41.0357	38.6929	1.09286
4	8.45476	16.4405	-0.0309524
4	12.231	21.6452	1.30238
4	7.33333	15.6762	1.29048
4	3.45714	11.6714	0.457143
4	1.13571	16.7786	-0.55
4	3.81905	17.5476	-2.59524
4	6.35952	14.9167	-3.0119
4	1.19762	5.58333	-1.01667
4	19.8408	12.9831	0.084289
4	6.77278	11.3351	1.68296
4	5.27488	6.95723	-0.285429
4	20.3714	23.3369	-0.444122
4	3.89088	20.4435	-0.985085
4	2.71122	17.9379	-1.23802
4	12.2664	5.10928	-0.769229
4	2.33248	4.67066	0.265184
4	5.22455	9.13102	0.248788
4	14.6675	9.94839	-0.473624
4	5.63887	6.43727	-0.306387
4	2.20609	10.1046	0.252851
4	8.05076	6.72484	0.936413
4	14.0211	22.0764	-0.0935272
4	25.3194	32.1629	-0.357784
4	2.19482	2.92194	-0.0720701
4	10.3555	25.8531	-0.921942
4	7.26076	10.4544	-0.651982
4	19.3095	12.9667	1.45238
4	0.807143	6.90714	0.478571
4	14.9571	34.0143	-0.0142857
4	4.9119	6.95476	0.240476
4	1.22871	8.27157	0.142995
4	4.35238	14.4524	0.580952
4	1.54524	16.3595	1.04524
4	9.01498	21.3293	-0.513596
4	-4.48571	-4.44286	2.11429
4	12.0341	22.9912	0.976915
4	5.33333	21.5905	-0.766667
4	4.7881	13.6595	-0.0547619
4	1.7619	2.29048	-0.166667
4	22.5429	25.4143	0.242857
4	-0.5	7.07143	0.457143
4	9.89048	36.4048	0.104762
4	1.78095	10.2952	0.380952
4	5.21905	4.84762	0.304762
4	6.23571	9.47857	-0.178571
4	4.71667	6.21667	0.00238095
4	22.2452	27.5881	0.602381
4	0.607143	7.77857	0.0214286
4	20.7238	9.7381	2.80952
4	4.5619	5.97619	-0.32381
4	1.44286	2.87143	0.571429
4	8.94762	38.2905	-2.68095
4	16.8132	3.81322	0.213216
4	6.31981	26.0055	0.405521
4	4.02857	4.17143	-0.2
4	14.5881	17.1738	-0.0261905
4	7.94286	4.28571	0.185714
4	7.54048	9.39762	-1.23095
4	6.53554	22.1927	-0.421601
4	5.75476	6.78333	2.09762
5	0.218754	5.63846	0.261655
5	1.63378	7.19648	0.728731
5	18.38	41.9035	-1.0966
5	10.3251	15.9736	-0.5653
5	2.33209	5.092	0.0494806
5	1.26273	4.50883	0.619226
5	1.65975	5.47785	0.802578
5	0.988196	4.4917	0.481893
5	2.13432	5.45192	0.718822
5	4.34185	7.10176	-0.870812
5	-0.0118333	2.67657	-0.0404333
5	2.23775	8.61555	0.307247
5	0.60162	4.53412	0.0117965
5	1.67857	3.09286	0.05
5	1.87705	12.4628	0.162353
5	0.502381	7.54524	-0.411905
5	0.685323	5.38043	-0.359624
5	6.4333	10.427	-1.02448
5	0.223113	5.50511	-0.24926
5	1.18828	5.46827	0.630022
5	1.23709	10.5128	0.66452
5	0.0341636	8.73728	0.0198492
5	2.29981	4.51854	-0.076367
5	6.76477	6.00611	-0.650062
5	0.506537	2.89703	0.950282
5	3.62074	2.21794	1.45928
5	2.84321	11.0883	-1.10755
5	-3.16135	-1.64403	1.51944
5	9.21853	17.9646	0.357954
5	5.54051	8.83281	-0.88663
5	3.61363	13.9486	-0.208298
5	0.742079	0.598936	0.0263622
5	4.34037	0.976501	0.0603827
5	4.12411	1.83381	-0.299027
6	2.33672	11.3848	-0.0894225
6	1.07031	6.0225	0.684984
6	2.11524	6.99607	0.345581
6	0.796703	2.3951	-0.159483
6	0.481217	6.20407	0.780917
6	1.09502	18.8202	0.595521
6	-1.50565	6.52917	1.47708
6	1.78446	4.18206	-0.0565573
6	4.56882	29.8007	-0.52609
6	6.57336	31.4628	-1.37584
6	0.841456	3.68147	0.0279837
6	5.43932	6.12435	-0.754489
6	0.431117	5.86854	-1.19583
6	4.72244	9.98861	3.03841
6	0.167	2.29344	-0.575115
6	0.479283	18.3043	0.279482
6	4.76936	19.2549	-5.86286
6	2.40163	7.88186	0.888855
6	0.431372	4.75562	0.00322848
6	0.285001	2.5827	-0.0432425
6	1.40933	5.00573	-0.602945
6	3.82619	8.94048	-1.15952
6	2.21667	5.15952	-0.397619
6	1.18333	2.7119	-0.459524
6	3.56667	7.30952	0.295238
6	2.18323	3.59752	-0.188406
6	6.30714	11.2786	-0.0357143
6	17.9214	3.16429	-0.307143
6	0.42619	3.42619	-0.0595238
6	0.250138	17.9359	0.0888544
6	1.9381	4.12381	0.266667
6	1.75749	5.41463	-0.342512
6	0.27381	10.2452	0.0880952
6	8.4	9.11429	-0.485714
6	2.28571	12	-2.57143
6	2.37143	8.34286	-1.6
6	2.28571	4.27143	1.32161e-15
6	-7.57619	-2.9619	6.16667
6	-0.139337	27.0464	0.532091
6	1.60952	9.69524	-0.161905
6	6.92857	42.4429	1.38571
6	1.72857	6	-0.0142857
6	2.25952	5.47381	0.230952

## Sheet: Fig2g
NCS	LDG	DBC			stimulus angle
1.93411	2.33056	1.73471			0
2.83442	2.95305	1.59585			45
24.6604	23.8711	1.70782			90
12.8006	11.1828	1.85346			135
1.80869	1.81535	1.65862			180
2.04164	1.62052	1.58019			225
4.88317	3.83068	1.89378			270
2.46041	3.39452	1.56675			315

## Sheet: Fig2h
NCS	LDG	DBC			stimulus angle
14.481	20.8052	2.07301			0
14.7514	17.936	2.08803			45
20.4747	26.3632	2.56872			90
25.0714	30.314	2.32838			135
18.4981	21.6076	2.02794			180
14.1248	17.7751	2.49362			225
16.7944	22.2322	1.98288			270
19.333	26.4684	1.92279			315

## Sheet: Fig2i
pref_chang
15
0
45
-105
0
15
-150
90
0
-45
0
75
0
15
0
15
0
0
60
-30
165
-90
90
-30
0
-45
-120
0
-165
-15
0
0
0
150
0
0
-180
0
0
0
15
-15
180
165
15
-15
-75
0
0
-165
165
0
0
15
15
180
15
150
105
0
-15
0
-105
-30
-30
135
-150
0
-15
-30
15
-15
-135
0
135
0
0
0
45
75
-120
0
15
15
0
180
165
0
-150
-165
0
45
75
-165
-15
-90
0
-45
0
-45
-135
0
-150
15
-15
-45
0
0
150
15
0
-30
0
45
90
45
0
0
120
-30
0
0
0
-15
0
45
-165
-15
-15
15
-165
0
-45
0
45
-120
30
0
-15
180
0
0
120
15
-15
-15
-15
-30
-30
0
15
0
0
0
15
0
0
-15
75
0
90
90
0
-15
0
0
0
-15
-15
0
-15
0
150
0
15
0
-30
30
135
0
0
-165
0
150
0
0
0
0
0
15
75
165
90
0
0
15
0
0
0
15
0
0
120
-15
0
15
-15
-135
-15
0
0
180
15
-15
-135
0
15
-30
0
-15
30
-150
0
150
-15
0
0
0
-135
0
30
0
0
0
90
-45
0
-150
0
0
0
0
-105
0
90
0
0
135
165
0
0
-15
-180
165
-90
180
0
0
0
30
0
-135
-30
15
15
-45
-120
-15
-15
-30
45
-15
135
15
60
-150
0
135
-150
15
15
30

## Sheet: Fig2l
phase_diff
2.9233
5.33108
2.3972
1.22323
5.06857
3.11081
2.06799
4.23289
1.6017
2.35376
2.20493
3.2368
2.69907
1.82767
3.24218
0.720287
2.75052
2.2636
5.81688
2.79141
3.08626
2.65909
5.91218
3.19975
2.69549
2.5668
3.55566
3.23716
2.01669
2.26368
3.28162
1.95463
2.61121
4.64925
2.68695
2.91036
2.80548
5.27179
2.93296
4.87253
1.92666
2.95791
0.0234802
1.05186
5.0906
3.22428
5.4629
3.48968
3.29526
2.75756
5.57042
1.81283
5.43773
3.82633
2.0425
2.93883
4.34847
6.19441
3.59729
0.695108
3.08338
4.15016
3.85703
3.27002
2.62251
3.03375
0.525295
5.35169
2.80836
1.1119
3.0014
6.15008
3.26607
3.95756
3.61839
3.14757
3.18434
4.23864
3.62495
3.24982
2.47357
1.01419
3.61681
3.17453
5.86989
2.80276
5.2586
5.23882
0.823602
3.71497
3.1996
2.77822
5.85364
3.0554
0.671883
4.26194
4.22403
5.27273
4.83763
3.56347
3.89219
2.71433
3.39992
2.26497
3.69743
4.54242
4.69738
2.56043
2.73848
0.608285
2.76965
2.8359
3.79236
3.19324
2.96955
1.81654
2.51056
2.9235
2.63028
3.68545
6.05307
2.91408
2.17541
3.76568
2.22836
2.2672
2.32458
2.99382
3.58251
4.59143
3.02218
3.46713
3.32637
4.14298
2.8515
4.40677
2.5912
1.79827
3.28011
3.63258
3.77338
1.92193
3.31882
2.5677
1.99585
3.41102
3.0841
3.35064
3.53752
2.45514
1.32057
3.53091
3.60761
3.61136
3.64976
3.00994
4.17578
5.06612
3.59718
2.50036
4.98179
3.21584
5.29235
3.54611
2.98544
5.73557
3.67392
2.86581
0.904027
1.86423
2.52978
2.41331
3.41974
0.399965
1.31081
0.0571687
2.60582
3.39756
2.63567
5.05338
3.32439
0.79797
2.43707
2.15245
2.77236
5.23975
4.55466
2.86532

[truncated: 46 more sheets: Fig3b, Fig3c, Fig3d, Fig3e, Fig3f, Fig4a, Fig4b, Fig4c, Fig4d, Fig4e, Fig4f, Fig4g, Fig4h, Fig4i, Fig4j, Fig4k, Fig5d, Fig5e, Fig5f, Fig6a …]
